# Supplementary material for: Ceragenin-mediated disruption of Pseudomonas aeruginosa biofilms
Source: PLoS One. 2024 Feb 12;19(2):e0298112. doi: 10.1371/journal.pone.0298112 (PMC10861078; doi:10.1371/journal.pone.0298112)
Supplement: S1 File — (ZIP) [file pone.0298112.s007.zip]

Archive with 16 entries (16 files):
- Mono + Poly.xlsx
- __MACOSX/._Mono + Poly.xlsx
- Poly CSA + DNAse.xlsx
- __MACOSX/._Poly CSA + DNAse.xlsx
- Poly CSA + pASP.xlsx
- __MACOSX/._Poly CSA + pASP.xlsx
- Poly CSA + Pf1.xlsx
- __MACOSX/._Poly CSA + Pf1.xlsx
- Poly CSA.xlsx
- __MACOSX/._Poly CSA.xlsx
- Poly DNAse.xlsx
- __MACOSX/._Poly DNAse.xlsx
- Poly pASP.xlsx
- __MACOSX/._Poly pASP.xlsx
- Poly Pf1.xlsx
- __MACOSX/._Poly Pf1.xlsx
