# Supplementary material for: Ceragenin-mediated disruption of Pseudomonas aeruginosa biofilms
Source: PLoS One. 2024 Feb 12;19(2):e0298112. doi: 10.1371/journal.pone.0298112 (PMC10861078; doi:10.1371/journal.pone.0298112)
Supplement: S1 File — (ZIP) [file pone.0298112.s007.zip › Mono + Poly.xlsx]

## Sheet: Supp. Fig. 4
	Supp. Materials Figure 4A and 4B
		PA(-)						PA(+)						SA						CA
	Strain	Storage	SD	Loss	SD	Phase	SD	Storage	SD	Loss	SD	Phase	SD	Storage	SD	Loss	SD	Phase	SD	Storage	SD	Loss	SD	Phase	SD
	0.011	0.5718	0.2427	0.266	0.0519	27.1381	5.8304	0.5141	0.1417	0.1463	0.042	15.821	0.758	0.2448	0.0266	0.102	0.0302	22.2448	4.49	0.1129	0.0132	0.0877	0.0165	37.5874	3.7038
	0.0139	0.5447	0.2266	0.2477	0.0302	27.1436	7.486	0.5118	0.1424	0.1462	0.042	15.8874	0.8535	0.2448	0.0267	0.1087	0.0342	23.4949	5.3127	0.1129	0.0123	0.0878	0.0166	37.5774	3.8704
	0.018	0.5404	0.1875	0.2228	0.0235	24.2366	6.0673	0.5131	0.142	0.1461	0.0419	15.8345	0.7893	0.2449	0.0268	0.0987	0.0312	21.4914	4.3225	0.1127	0.0114	0.0877	0.0168	37.553	4.0641
	0.0221	0.4318	0.1094	0.1802	0.022	23.4348	4.3871	0.5149	0.1415	0.1461	0.0419	15.7689	0.7081	0.2449	0.0268	0.0987	0.0261	21.6858	3.9978	0.1125	0.0105	0.0874	0.0169	37.4801	4.2901
	0.0278	0.3196	0.0355	0.1602	0.0103	26.8857	3.8158	0.5114	0.1425	0.1459	0.0418	15.8723	0.8369	0.2449	0.0269	0.1054	0.0348	22.7555	5.0549	0.1122	0.0096	0.0868	0.017	37.3733	4.5097
	0.0363	0.28	0.0307	0.1439	0.0051	27.4743	3.481	0.5107	0.1427	0.1457	0.0417	15.8771	0.8423	0.245	0.027	0.0986	0.0263	21.655	4.0008	0.1118	0.0087	0.086	0.017	37.2091	4.7394
	0.0451	0.2407	0.024	0.124	0.0072	27.4236	2.8421	0.506	0.1441	0.1455	0.0415	16.0183	1.0348	0.245	0.027	0.0953	0.0269	20.9136	3.6975	0.1113	0.0081	0.0851	0.0169	37.0171	4.9435
	0.0559	0.1931	0.0148	0.1025	0.0128	27.8661	1.4924	0.4984	0.1469	0.1452	0.0414	16.2711	1.3926	0.2449	0.027	0.1019	0.0265	22.3585	4.504	0.1108	0.0074	0.084	0.0168	36.7946	5.1588
	0.072	0.1467	0.0165	0.0915	0.0129	32.0914	5.1721	0.4933	0.1489	0.1448	0.0411	16.4333	1.6177	0.2449	0.027	0.1018	0.0361	21.9556	4.9999	0.1102	0.0069	0.0828	0.0167	36.5192	5.3203
	0.0907	0.1296	0.0171	0.0842	0.0157	33.2439	7.2943	0.4899	0.1499	0.1444	0.0409	16.5239	1.748	0.2448	0.027	0.1083	0.0346	23.3803	5.3254	0.1096	0.0065	0.0815	0.0165	36.2496	5.4679
	0.118	0.124	0.0122	0.081	0.0171	33.1574	7.294	0.4837	0.1517	0.1437	0.0406	16.7068	2.0027	0.2446	0.0269	0.0981	0.0316	21.361	4.3551	0.109	0.0062	0.0801	0.0163	35.9441	5.5815
	0.167	0.1211	0.0121	0.0814	0.017	33.8888	7.3724	0.474	0.1534	0.1425	0.0399	16.9829	2.3598	0.2443	0.0268	0.1009	0.0362	21.8222	5.0377	0.1083	0.006	0.0788	0.016	35.6521	5.6637
	0.188	0.1257	0.017	0.0801	0.0142	32.637	5.9947	0.47	0.1538	0.142	0.0396	17.0969	2.5056	0.2442	0.0267	0.1041	0.0352	22.5361	5.0917	0.1079	0.0059	0.0774	0.0158	35.2926	5.7173
	0.232	0.1182	0.0134	0.0785	0.0101	33.6549	3.8412	0.4626	0.1532	0.1409	0.0391	17.2852	2.7014	0.2439	0.0266	0.097	0.0265	21.3906	4.0026	0.1074	0.0058	0.076	0.0155	34.9476	5.7264
	0.291	0.1117	0.015	0.0818	0.0069	36.404	2.2549	0.454	0.1498	0.1395	0.0384	17.4418	2.8048	0.2434	0.0263	0.1032	0.0352	22.4145	5.116	0.107	0.0058	0.0748	0.0153	34.6285	5.7117
	0.381	0.1119	0.0207	0.0879	0.0046	38.686	4.1588	0.4418	0.1402	0.1374	0.0372	17.5891	2.7299	0.2426	0.0258	0.0991	0.0267	21.935	4.4669	0.1067	0.0059	0.0736	0.015	34.293	5.6536
	0.454	0.1038	0.0132	0.0925	0.0078	41.8787	3.5659	0.4278	0.1299	0.1356	0.0363	17.8744	2.7687	0.2419	0.0255	0.0918	0.0271	20.3848	3.7868	0.1065	0.006	0.0727	0.0148	34.0086	5.5833
	0.592	0.0998	0.014	0.0911	0.0138	42.4227	5.0593	0.4076	0.1119	0.1324	0.0347	18.1747	2.6242	0.2405	0.0248	0.094	0.0316	20.8118	4.5097	0.1064	0.0063	0.0719	0.0145	33.7491	5.4877
	0.773	0.0957	0.0125	0.0894	0.0193	42.7671	6.9118	0.3911	0.0961	0.1283	0.0327	18.2265	2.2908	0.2385	0.0239	0.0958	0.0306	21.4061	4.6294	0.1064	0.0065	0.0713	0.0143	33.5277	5.3503
	0.951	0.095	0.0134	0.0876	0.0242	42.1343	9.1835	0.3773	0.087	0.1243	0.0308	18.2618	2.0924	0.2364	0.0231	0.0878	0.0269	19.9435	3.918	0.1065	0.0069	0.0709	0.0141	33.3493	5.187
	1.2	0.0914	0.0143	0.0861	0.0286	42.4056	10.5539	0.3552	0.0728	0.1189	0.0284	18.4803	1.954	0.2333	0.0221	0.0861	0.0267	19.8128	3.9879	0.1067	0.0074	0.0706	0.014	33.2089	5.0274
	1.56	0.088	0.0125	0.0853	0.0287	43.0148	9.5648	0.3331	0.051	0.1114	0.0255	18.3466	1.6679	0.2285	0.0207	0.094	0.0346	21.6714	5.5406	0.107	0.008	0.0706	0.0138	33.1673	4.8519
	1.93	0.0896	0.0108	0.0883	0.0229	43.8941	6.8531	0.3125	0.0405	0.1043	0.0232	18.282	1.7382	0.2228	0.0195	0.0822	0.0265	19.7649	4.2453	0.1073	0.0086	0.0708	0.0137	33.1719	4.6604
	2.43	0.0899	0.0075	0.0927	0.0184	45.3794	3.8339	0.2989	0.0277	0.0961	0.0215	17.5975	2.1436	0.2141	0.018	0.0906	0.0344	22.1768	5.9472	0.1077	0.0094	0.0713	0.0136	33.2463	4.4807
	3.16	0.0857	0.0099	0.0908	0.0188	46.099	7.3941	0.285	0.0176	0.0879	0.0212	16.9375	3.0094	0.1974	0.0163	0.0898	0.0343	23.6066	6.3734	0.1081	0.0102	0.0718	0.0135	33.3531	4.29
	4.45	0.0924	0.0107	0.0881	0.0173	43.2745	7.8887	0.2767	0.02	0.0838	0.0217	16.6961	3.4938	0.1888	0.0157	0.083	0.0351	22.7973	6.845	0.1085	0.011	0.0724	0.0135	33.5072	4.1075
	5.08	0.0878	0.0228	0.0853	0.0137	44.7117	11.7047	0.2733	0.0204	0.083	0.0214	16.7897	3.6564	0.1846	0.0155	0.0788	0.0304	22.3379	6.0147	0.1089	0.0119	0.0733	0.0135	33.7519	3.9599
	6.55	0.0871	0.0255	0.0836	0.0148	44.5457	13.4016	0.2662	0.024	0.0819	0.0209	17.049	3.7923	0.1759	0.0151	0.0713	0.0255	21.4064	5.2682	0.1094	0.0127	0.0742	0.0134	34.0034	3.8099
	7.86	0.0879	0.0267	0.0858	0.0192	44.7255	14.9351	0.2616	0.0248	0.0822	0.0208	17.4183	3.8989	0.1705	0.0149	0.0786	0.0333	23.7186	7.2175	0.1098	0.0135	0.0752	0.0135	34.2679	3.696
	11	0.0874	0.0252	0.0835	0.0153	44.3434	13.5455	0.2551	0.0305	0.0815	0.0208	17.7806	4.0638	0.164	0.0154	0.0802	0.0328	25.0451	7.5597	0.1102	0.0142	0.076	0.0134	34.5027	3.5999
	12.7	0.0854	0.0243	0.0861	0.0179	45.5269	13.8127	0.2519	0.0315	0.0811	0.021	17.9221	4.1628	0.1618	0.016	0.0761	0.0325	24.1704	7.7743	0.1106	0.0148	0.0771	0.0134	34.7956	3.5365
	17.7	0.0841	0.0263	0.0856	0.0163	46.1141	14.3224	0.2455	0.0361	0.0798	0.021	18.1633	4.399	0.1648	0.0188	0.0685	0.0284	21.7954	6.6301	0.1109	0.0153	0.0776	0.0133	34.9373	3.489
	20.2	0.083	0.0291	0.0888	0.0106	48.1259	14.0389	0.2444	0.0379	0.079	0.0209	18.1467	4.5883	0.1673	0.0199	0.0755	0.0288	23.6126	6.9868	0.1112	0.0157	0.0785	0.0133	35.1853	3.4594
	25.4	0.0834	0.0311	0.095	0.013	49.7335	14.9001	0.2421	0.0403	0.0784	0.0202	18.2851	4.7256	0.1738	0.0223	0.0774	0.0306	23.2293	5.94	0.1115	0.0158	0.0789	0.0131	35.2865	3.43
	33.1	0.0884	0.0341	0.0842	0.0033	46.0553	12.694	0.2412	0.0441	0.0773	0.0209	18.248	5.2392	0.1784	0.0221	0.0894	0.0339	25.8325	7.069	0.1117	0.0158	0.0789	0.0128	35.2432	3.4451
	40.9	0.0982	0.0366	0.0827	0.0147	42.292	7.6863	0.2408	0.0464	0.0766	0.0233	18.2446	5.9497	0.1785	0.0196	0.0893	0.0302	25.8957	6.27	0.1119	0.0156	0.0787	0.0125	35.1332	3.448
	51.7	0.1116	0.0411	0.0764	0.0247	35.0873	2.0928	0.2421	0.0494	0.0778	0.0268	18.546	6.8581	0.1793	0.0192	0.0991	0.0312	28.2574	6.0001	0.1119	0.0152	0.0779	0.012	34.8562	3.4902
	67.3	0.1204	0.0371	0.0697	0.0304	28.5636	6.2444	0.245	0.0555	0.0794	0.0316	19.0075	8.1764	0.1779	0.0192	0.1231	0.0337	34.0178	5.4452	0.1119	0.0147	0.0761	0.0111	34.264	3.5643
	84.2	0.1256	0.0556	0.0651	0.0351	25.3241	7.5361	0.2427	0.0568	0.0811	0.0372	19.6463	9.4491	0.1744	0.0204	0.1555	0.0342	41.2669	3.9396	0.1117	0.014	0.0739	0.0103	33.5718	3.6674
	Supp. Materials Figure 4C
		PA(-)						PA(+)						SA						CA
	Frequency	Storage	SD	Loss	SD	Phase	SD	Storage	SD	Loss	SD	Phase	SD	Storage	SD	Loss	SD	Phase	SD	Storage	SD	Loss	SD	Phase	SD
	0.1	0.0937	0.018	0.135	0.0261	55.1519	2.4504	0.1183	0.0597	0.066	0.0104	34.0498	14.4844	0.0387	0.0078	0.0973	0.0216	67.0322	8.1682	0.0277	0.006	0.0833	0.0119	71.7736	1.6353
	0.147	0.1047	0.0208	0.1363	0.0307	52.3085	1.6444	0.1883	0.0696	0.0617	0.009	20.5857	8.2857	0.064	0.0135	0.0903	0.0268	53.1654	14.2012	0.0377	0.0037	0.081	0.0096	64.8599	3.1743
	0.215	0.1477	0.025	0.1513	0.0218	45.7506	5.0436	0.2293	0.0507	0.0817	0.0196	20.9037	7.5907	0.0857	0.0111	0.08	0.0264	41.9999	13.407	0.046	0.0016	0.0803	0.0136	59.687	4.3673
	0.316	0.1963	0.043	0.1417	0.0265	36.1425	5.0581	0.3207	0.0955	0.09	0.0263	17.6701	7.7997	0.0917	0.0087	0.0883	0.0169	43.5278	4.3003	0.056	0.0016	0.0793	0.0078	54.6196	2.6066
	0.464	0.251	0.0651	0.155	0.0227	32.4266	5.5228	0.4443	0.084	0.0983	0.0419	13.3778	6.8041	0.1317	0.0088	0.0927	0.0309	34.1086	7.452	0.0683	0.0053	0.0817	0.0137	49.766	2.9269
	0.681	0.3293	0.1014	0.1897	0.0295	30.8869	3.9692	0.5187	0.0897	0.1287	0.0633	14.6869	7.6633	0.162	0.0119	0.1013	0.0287	31.4688	6.6413	0.078	0.0028	0.0867	0.0141	47.6485	3.4899
	1	0.414	0.1712	0.24	0.0415	31.9992	5.5678	0.799	0.0337	0.1907	0.0627	13.2687	3.8243	0.265	0.0294	0.1133	0.0295	22.9008	3.8444	0.0937	0.007	0.0897	0.024	42.7209	7.1334
	1.47	0.698	0.2641	0.3207	0.0493	26.1716	4.4373	1.4	0.0741	0.3143	0.1313	12.3472	4.3178	0.399	0.0489	0.1133	0.0174	15.9177	1.8976	0.0967	0.0216	0.1143	0.0111	50.1897	7.1651
	2.15	1.2437	0.4332	0.5007	0.0918	22.9158	3.1031	2.4547	0.1461	0.562	0.202	12.633	3.6877	0.7143	0.1159	0.1543	0.0475	12.3421	3.3948	0.1497	0.0634	0.1317	0.0327	44.1198	15.4576
	3.16	2.34	0.7849	0.8873	0.1371	21.7581	3.2339	4.3403	0.2688	0.9783	0.3377	12.484	3.5148	1.275	0.2546	0.2047	0.0739	9.3896	3.1718	0.2947	0.1263	0.2517	0.0766	43.284	16.338
	4.64	4.4667	1.4659	1.6	0.2449	20.6262	3.0635	7.8667	0.4784	1.7333	0.6182	12.2206	3.6604	2.3333	0.5185	0.3333	0.1247	8.4492	2.9793	0.5	0.216	0.4	0.1633	40.8237	18.3718
	6.81	8.6667	2.8394	3	0.4899	19.9382	2.8255	14.1667	0.826	3.2	1.1343	12.5514	3.8341	4.6333	1.2919	0.5	0.2449	6.9273	3.5596	1.1333	0.3091	0.6667	0.2055	31.8802	12.0273
	10	16.7667	5.509	5.6	0.8981	19.3143	2.8011	25.6333	1.443	5.7333	2.0336	12.4556	3.9083	7.9	1.8457	0.9	0.4546	7.0217	3.7264	2.1	0.6377	1.0667	0.33	29.2532	14.0577
	Supp. Materials Figure 4D
	Shear rate	PA(-)	SD	PA(+)	SD	SA	SD	CA	SD
	0.112	0.2564	0.101	0.2829	0.0541	0.0978	0.0263	0.0379	0.008
	0.141	0.2381	0.0883	0.2673	0.0581	0.0901	0.0279	0.0313	0.005
	0.18	0.2207	0.0759	0.2522	0.057	0.0819	0.0185	0.0281	0.0053
	0.227	0.2002	0.0624	0.2333	0.0555	0.0826	0.0214	0.0256	0.0056
	0.292	0.1822	0.052	0.2146	0.049	0.0744	0.0166	0.0217	0.0028
	0.369	0.1654	0.0413	0.1977	0.0464	0.0682	0.016	0.0187	0.0037
	0.468	0.1541	0.0374	0.1831	0.0432	0.0613	0.0197	0.0148	0.0023
	0.593	0.1419	0.0318	0.1606	0.0386	0.0588	0.0187	0.0152	0.0039
	0.757	0.1308	0.0283	0.1474	0.0345	0.0626	0.0177	0.0154	0.0029
	0.957	0.1186	0.0231	0.1402	0.0247	0.0568	0.0132	0.0132	0.0042
	1.21	0.1102	0.0198	0.1281	0.0282	0.0544	0.0185	0.0119	0.0008
	1.55	0.1031	0.0179	0.1206	0.0219	0.05	0.0178	0.0118	0.0036
	1.95	0.0946	0.0158	0.1075	0.0218	0.047	0.0122	0.0118	0.0037
	2.48	0.0915	0.0148	0.0988	0.0174	0.0432	0.0132	0.0097	0.0031
	3.16	0.0864	0.0143	0.0929	0.0196	0.0455	0.0087	0.0123	0.0037
	4.01	0.078	0.0134	0.0877	0.0178	0.046	0.0167	0.009	0.0029
	5.06	0.0781	0.0129	0.0862	0.0131	0.0447	0.0154	0.0096	0.0035
	6.46	0.0747	0.0118	0.0754	0.0141	0.0465	0.0093	0.0072	0.0008
	8.21	0.0714	0.0127	0.0702	0.016	0.0394	0.0119	0.0092	0.0013
	10.4	0.065	0.0114	0.0678	0.012	0.0344	0.0096	0.0104	0.0032
	13.2	0.0643	0.0102	0.0658	0.0092	0.0415	0.0105	0.0094	0.0028
	16.8	0.0605	0.0099	0.0629	0.0089	0.0377	0.0139	0.0108	0.0035
	21.2	0.0617	0.011	0.0599	0.0171	0.037	0.0073	0.0076	0.0031
	26.9	0.0567	0.0091	0.06	0.0127	0.0374	0.0132	0.0075	0.004
	34.4	0.0549	0.0094	0.0548	0.0126	0.0317	0.008	0.0088	0.0017
	43.2	0.0556	0.0106	0.0521	0.0144	0.0332	0.0119	0.0055	0.0016
	55	0.0526	0.0085	0.0502	0.0121	0.0387	0.0039	0.0087	0.0017
	70	0.0503	0.0096	0.0496	0.0171	0.0393	0.0097	0.008	0.0023
	88.6	0.0502	0.009	0.0538	0.0127	0.0379	0.0091	0.0082	0.0028

## Sheet: 6A, 6F, supp. 5A, 5F
	Figure 6A, 6F
		PA(-)+SA						PA(-)+CA						PA(+)+SA						PA(+)+CA
	Strain	Storage	SD	Loss	SD	Phase	SD	Storage	SD	Loss	SD	Phase	SD	Storage	SD	Loss	SD	Phase	SD	Storage	SD	Loss	SD	Phase	SD
	0.011	0.4786	0.1472	0.1347	0.0126	17.5847	6.9509	0.2905	0.0804	0.1752	0.0164	32.7941	10.0337	0.5655	0.1559	0.1763	0.042	17.4684	0.7461	0.3883	0.1162	0.2557	0.0282	34.8702	7.193
	0.0139	0.4776	0.1485	0.136	0.01	17.7311	6.785	0.2919	0.0758	0.1755	0.0156	32.4314	8.7905	0.5651	0.156	0.1763	0.042	17.4804	0.7597	0.3836	0.1153	0.2541	0.0292	35.035	7.2667
	0.018	0.4756	0.1505	0.1387	0.0098	18.1874	7.0462	0.2877	0.085	0.1764	0.0151	33.3812	10.2553	0.565	0.156	0.1763	0.0419	17.4814	0.7664	0.3792	0.1146	0.2525	0.0302	35.1753	7.3516
	0.0221	0.4755	0.1526	0.1382	0.0104	18.2594	7.3662	0.2968	0.081	0.1771	0.0147	32.4183	9.3008	0.5652	0.156	0.1763	0.0419	17.4719	0.7542	0.375	0.1133	0.2509	0.0313	35.2971	7.3914
	0.0278	0.4717	0.155	0.1369	0.0088	18.2997	7.3621	0.2992	0.0886	0.1773	0.0141	32.6035	10.3739	0.5648	0.156	0.1762	0.0419	17.4823	0.7699	0.3552	0.1154	0.2493	0.0323	36.7496	8.1599
	0.0363	0.4667	0.1571	0.1345	0.0087	18.3069	7.5085	0.2976	0.0964	0.1768	0.0134	33.0964	11.4819	0.5644	0.1562	0.1761	0.0419	17.4869	0.7837	0.3481	0.1148	0.2475	0.0334	37.1562	8.354
	0.0451	0.4618	0.1614	0.1356	0.0056	18.6836	7.5238	0.2827	0.0999	0.1767	0.0122	34.6989	12.2067	0.5644	0.1562	0.176	0.0419	17.4771	0.7736	0.342	0.1139	0.2459	0.0344	37.4872	8.5133
	0.0559	0.4577	0.1627	0.1346	0.0047	18.802	7.655	0.2956	0.0906	0.1764	0.0109	32.885	10.2581	0.562	0.1568	0.1759	0.0418	17.5483	0.8629	0.3339	0.1128	0.2442	0.0354	37.9787	8.7329
	0.072	0.4338	0.1448	0.1309	0.0072	19.0706	7.6749	0.2752	0.1036	0.1751	0.0103	35.4653	12.6796	0.5624	0.1567	0.1757	0.0417	17.518	0.8425	0.3287	0.1111	0.2424	0.0365	38.2117	8.8252
	0.0907	0.4107	0.1288	0.1278	0.009	19.4147	7.6946	0.275	0.1028	0.1733	0.0103	35.1318	12.1941	0.5591	0.1579	0.1755	0.0415	17.6162	0.9716	0.3207	0.1099	0.2406	0.0375	38.6987	9.0589
	0.118	0.3768	0.1103	0.1257	0.0098	20.3506	7.5217	0.2817	0.1007	0.1713	0.0107	34.0881	11.8571	0.5599	0.1578	0.1753	0.0414	17.5666	0.9344	0.3158	0.1074	0.2389	0.0385	38.8869	9.0646
	0.167	0.3302	0.084	0.1231	0.011	21.9268	7.0306	0.2579	0.1167	0.1691	0.0113	37.3847	14.7769	0.5605	0.1577	0.1749	0.0412	17.5137	0.8987	0.311	0.1051	0.2369	0.0395	39.0396	9.0887
	0.188	0.2958	0.0658	0.1204	0.012	23.3265	6.6665	0.2476	0.1136	0.1666	0.0121	37.6736	12.9075	0.5548	0.1598	0.1744	0.0409	17.6724	1.1219	0.3016	0.1036	0.2349	0.0405	39.6608	9.4068
	0.232	0.2701	0.0537	0.1175	0.0116	24.4475	6.1903	0.2463	0.1155	0.1638	0.0126	37.5851	13.2795	0.556	0.1595	0.1739	0.0407	17.5868	1.0469	0.2993	0.1031	0.2329	0.0414	39.6527	9.4939
	0.291	0.2471	0.0435	0.1142	0.0103	25.5082	5.3844	0.2437	0.1129	0.1608	0.0126	37.2511	12.8821	0.5574	0.1588	0.1732	0.0403	17.4786	0.9879	0.2969	0.1026	0.2307	0.0424	39.6253	9.5899
	0.381	0.2274	0.0358	0.1109	0.0097	26.5188	4.6765	0.2308	0.1234	0.1574	0.0124	39.2792	14.8278	0.5581	0.1584	0.1724	0.0398	17.3767	0.9532	0.294	0.1019	0.2284	0.0433	39.6218	9.7253
	0.454	0.2127	0.0315	0.1081	0.0097	27.3711	4.3621	0.2114	0.0981	0.1541	0.0121	39.7134	12.9741	0.559	0.1579	0.1714	0.0393	17.2595	0.9167	0.2912	0.1012	0.2259	0.0441	39.5869	9.838
	0.592	0.1979	0.027	0.1054	0.011	28.4337	4.8128	0.1794	0.0917	0.1507	0.0125	43.9536	14.5949	0.5599	0.1573	0.17	0.0386	17.1077	0.8792	0.2886	0.1003	0.2232	0.0449	39.5107	9.9502
	0.773	0.1856	0.0239	0.1031	0.0155	29.4448	6.3783	0.159	0.0796	0.1473	0.0139	46.3108	14.9531	0.56	0.1568	0.1683	0.0377	16.952	0.8755	0.2854	0.0993	0.2202	0.0457	39.4419	10.1082
	0.951	0.1744	0.0214	0.1034	0.0235	30.9401	8.7013	0.1482	0.0681	0.1447	0.0168	47.1229	15.2512	0.5596	0.1559	0.1662	0.0366	16.7737	0.8788	0.282	0.0984	0.2169	0.0463	39.3532	10.2832
	1.2	0.1653	0.0201	0.1019	0.0275	31.8072	9.9165	0.1391	0.0525	0.1423	0.0201	47.3218	13.5611	0.5583	0.1551	0.1636	0.0353	16.5782	0.9166	0.2781	0.0973	0.2132	0.0469	39.2792	10.5083
	1.56	0.1573	0.0193	0.1024	0.0266	33.1506	9.8918	0.1284	0.0492	0.1405	0.0227	48.9062	15.0685	0.5555	0.1543	0.1602	0.0336	16.3597	0.9925	0.2733	0.0962	0.2089	0.0473	39.2243	10.8283
	1.93	0.1497	0.0185	0.1063	0.0203	35.5192	8.3785	0.1164	0.0405	0.14	0.0231	51.0929	13.3205	0.5516	0.1529	0.1564	0.0318	16.1165	1.0781	0.2681	0.095	0.2042	0.0476	39.1516	11.1707
	2.43	0.1432	0.0182	0.1167	0.0128	39.3511	6.2698	0.1229	0.028	0.1423	0.0207	49.3609	10.3156	0.5464	0.1499	0.1518	0.0297	15.8285	1.1651	0.2626	0.0937	0.1988	0.0477	39.027	11.5479
	3.16	0.137	0.0176	0.1224	0.0135	41.8901	6.2807	0.1002	0.0347	0.1457	0.0191	55.9618	11.5988	0.5395	0.1457	0.1467	0.0277	15.523	1.2665	0.2568	0.0923	0.1931	0.0476	38.8821	11.939
	4.45	0.129	0.0153	0.1221	0.0109	43.5244	5.4632	0.0928	0.0302	0.1483	0.0176	58.2893	10.3067	0.5299	0.1392	0.1418	0.0261	15.2741	1.3118	0.25	0.0904	0.1871	0.0472	38.7932	12.3166
	5.08	0.1247	0.0122	0.1224	0.0134	44.4203	5.4506	0.0869	0.0312	0.1505	0.0175	60.2762	10.6289	0.5065	0.1136	0.1375	0.0248	15.3453	1.1099	0.2422	0.0872	0.1813	0.0465	38.7768	12.5569
	6.55	0.118	0.0089	0.1229	0.0119	46.1025	4.2309	0.0888	0.0268	0.1523	0.017	60.0587	8.8688	0.4856	0.0918	0.1337	0.0239	15.4514	1.0203	0.2335	0.0829	0.1758	0.0456	38.8593	12.7131
	7.86	0.1116	0.0076	0.1268	0.0086	48.6287	2.413	0.0923	0.0213	0.1548	0.0156	59.0991	8.008	0.4668	0.0731	0.1314	0.0237	15.7094	1.1526	0.2243	0.0778	0.1715	0.044	39.1704	12.7582
	11	0.1061	0.0077	0.1263	0.013	49.8698	3.2908	0.0811	0.022	0.1567	0.0159	62.7341	7.5215	0.4499	0.0572	0.131	0.0239	16.1714	1.5031	0.2148	0.0722	0.1688	0.0418	39.783	12.7407
	12.7	0.1018	0.0081	0.1229	0.0024	50.4361	2.1742	0.0853	0.0176	0.1573	0.0133	61.6277	5.8161	0.4346	0.0437	0.1345	0.0206	17.1331	1.2482	0.205	0.0664	0.1652	0.0384	40.3694	12.621
	17.7	0.098	0.0086	0.1172	0.0043	50.1498	3.4805	0.0695	0.026	0.1563	0.0099	66.3493	8.5808	0.4205	0.0323	0.1369	0.0171	17.9765	1.0037	0.1953	0.0607	0.1616	0.0362	40.9542	12.5614
	20.2	0.094	0.0091	0.1114	0.0108	49.7345	5.3504	0.0825	0.0116	0.154	0.0058	61.875	3.9692	0.4079	0.0229	0.1383	0.0134	18.6881	0.7701	0.1858	0.0549	0.1577	0.0349	41.4831	12.5522
	25.4	0.0901	0.0096	0.1112	0.0189	50.5441	7.5815	0.083	0.0072	0.1521	0.0026	61.4053	2.4175	0.3961	0.0153	0.1353	0.0137	18.8123	1.1525	0.1764	0.0494	0.1536	0.034	41.993	12.4664
	33.1	0.0863	0.01	0.0953	0.02	47.264	9.013	0.0736	0.0111	0.1465	0.0071	63.3275	3.9904	0.3767	0.0172	0.1321	0.0146	19.288	1.5708	0.1661	0.0451	0.1493	0.0332	42.731	12.4789
	40.9	0.0831	0.01	0.0863	0.0212	45.3459	9.6703	0.0699	0.013	0.1396	0.011	63.2556	5.89	0.3598	0.0209	0.1283	0.0159	19.6084	2.0146	0.1556	0.0413	0.1446	0.0324	43.5387	12.414
	51.7	0.0813	0.0095	0.0748	0.0256	41.3032	12.1589	0.0597	0.0118	0.1311	0.0151	65.4396	5.2662	0.3446	0.0246	0.1252	0.0176	19.974	2.4749	0.1451	0.0384	0.1408	0.0316	44.6463	12.4296
	67.3	0.0807	0.0086	0.0686	0.0288	38.5312	14.669	0.0724	0.0089	0.1228	0.0188	58.9687	5.9973	0.3315	0.0284	0.1228	0.0196	20.3651	3.0304	0.1351	0.0358	0.1378	0.0309	45.9531	12.3856
	84.2	0.0826	0.0073	0.0609	0.0312	34.4393	16.9118	0.0541	0.0097	0.114	0.0225	63.5543	8.5845	0.3203	0.0321	0.1211	0.0222	20.7795	3.7078	0.1258	0.0335	0.1357	0.0302	47.4493	12.3042
	Supp. Materials Figure 5A
		PA(-)+SA						PA(-)+CA						PA(+)+SA						PA(+)+CA
	Frequency	Storage	SD	Loss	SD	Phase	SD	Storage	SD	Loss	SD	Phase	SD	Storage	SD	Loss	SD	Phase	SD	Storage	SD	Loss	SD	Phase	SD
	0.1	0.0633	0.0114	0.0783	0.0071	51.1817	7.1682	0.0707	0.0156	0.177	0.0188	67.8858	6.2565	0.0837	0.0128	0.0977	0.0227	48.8293	7.7247	0.0803	0.0031	0.1093	0.0086	53.5767	3.0371
	0.147	0.077	0.013	0.0803	0.0079	46.4368	7.1197	0.08	0.0149	0.1763	0.0176	65.3622	5.6186	0.1097	0.0101	0.108	0.014	44.47	5.8957	0.103	0.0045	0.1267	0.0187	50.5128	4.5913
	0.215	0.0937	0.0167	0.078	0.007	40.2879	7.143	0.0893	0.0166	0.1843	0.009	64.1266	5.1843	0.1513	0.0144	0.1113	0.011	36.4862	5.0861	0.1417	0.0347	0.1333	0.0198	43.9629	10.7766
	0.316	0.1287	0.0448	0.0683	0.0106	30.43	10.1659	0.1003	0.0165	0.185	0.0149	61.4535	5.3602	0.2257	0.0229	0.1133	0.0098	26.8925	4.0399	0.202	0.0643	0.1417	0.0153	36.8498	10.2835
	0.464	0.1707	0.0645	0.0853	0.0079	29.4741	10.8763	0.145	0.04	0.1697	0.0048	50.3379	8.5609	0.3277	0.0331	0.1183	0.0131	20.149	3.9498	0.2617	0.056	0.1513	0.0141	31.0168	7.451
	0.681	0.2723	0.0833	0.1117	0.0097	24.5292	9.3741	0.1927	0.0532	0.176	0.0098	43.6214	7.4523	0.4427	0.0646	0.1323	0.0302	17.3404	6.3516	0.3703	0.0612	0.1767	0.0146	26.1288	5.1895
	1	0.48	0.1491	0.1377	0.0129	17.9465	7.229	0.2873	0.0657	0.1777	0.0154	32.8817	8.0915	0.6537	0.039	0.1873	0.0301	16.1185	3.1651	0.4723	0.0331	0.2543	0.0266	28.4292	4.0613
	1.47	0.8183	0.2545	0.2123	0.02	16.3837	6.6896	0.4733	0.1254	0.1893	0.0041	23.1823	6.2396	1.1407	0.0608	0.2757	0.0499	13.7003	2.9737	0.849	0.0513	0.368	0.0524	23.5551	4.1971
	2.15	1.481	0.4603	0.3057	0.0287	13.2307	5.5219	0.852	0.2234	0.1897	0.0062	13.6225	4.3472	2.043	0.1222	0.4037	0.0606	11.2707	2.1175	1.5273	0.1302	0.5527	0.0588	20.1144	3.5256
	3.16	2.6833	0.8337	0.5067	0.0474	12.1555	5.1003	1.5957	0.4357	0.1867	0.009	7.2606	2.2352	3.6633	0.1794	0.655	0.1156	10.2099	2.0941	2.8077	0.2747	0.9197	0.1065	18.4146	3.6072
	4.64	4.8083	1.4937	0.889	0.0831	11.9133	5.0046	3.039	0.8561	0.278	0.0409	5.4975	0.9866	6.8633	0.7598	1.1757	0.2098	9.9397	2.4497	5.231	0.5785	1.6447	0.1611	17.768	3.4272
	6.81	8.6403	2.684	1.4603	0.1367	10.9308	4.6182	5.8287	1.6363	0.3353	0.0167	3.6296	1.2316	11.7633	0.6382	1.9473	0.3315	9.4728	1.8955	9.538	0.9879	2.912	0.332	17.2742	3.503
	10	15.4023	4.7847	2.5403	0.2378	10.6763	4.5164	9.865	2.3622	0.3937	0.0352	2.3866	0.4263	21.0007	1.1373	3.2163	0.3488	8.7736	1.3369	17.5437	1.8796	5.549	1.0264	17.931	4.8772
	Figure 5F
	Shear rate	PA(-)+SA	SD	PA(-)+CA	SD	PA(+)+SA	SD	PA(+)+CA	SD
	0.112	0.2471	0.0283	0.1688	0.0395	0.3861	0.0442	0.2329	0.0276
	0.141	0.2288	0.0269	0.1502	0.0354	0.3673	0.0453	0.2193	0.0262
	0.18	0.2016	0.0221	0.1395	0.031	0.3483	0.0398	0.2126	0.0203
	0.227	0.1834	0.0204	0.1309	0.0299	0.3297	0.0419	0.2023	0.0223
	0.292	0.1659	0.0207	0.1174	0.0294	0.3114	0.0382	0.1967	0.0205
	0.369	0.1537	0.0136	0.1157	0.0268	0.2912	0.0326	0.1855	0.0191
	0.468	0.1372	0.0132	0.1058	0.0238	0.2759	0.0362	0.1756	0.0154
	0.593	0.1255	0.0094	0.095	0.022	0.2637	0.0325	0.1674	0.0222
	0.757	0.1161	0.0064	0.0896	0.0208	0.249	0.0325	0.1613	0.0209
	0.957	0.1035	0.0052	0.0836	0.0181	0.2309	0.0283	0.1501	0.0204
	1.21	0.1001	0.0074	0.0878	0.0216	0.2247	0.0279	0.1482	0.0131
	1.55	0.0912	0.0097	0.088	0.0218	0.2138	0.0263	0.1464	0.0174
	1.95	0.0868	0.0031	0.0824	0.0235	0.1985	0.0246	0.1384	0.0206
	2.48	0.083	0.0049	0.0764	0.0221	0.1895	0.0156	0.1384	0.0154
	3.16	0.0797	0.0049	0.0683	0.0154	0.1782	0.02	0.1288	0.0139
	4.01	0.0761	0.0027	0.0683	0.0171	0.1737	0.0166	0.1236	0.0151
	5.06	0.0751	0.0038	0.0726	0.0166	0.164	0.0196	0.1197	0.0097
	6.46	0.0704	0.0038	0.0666	0.0159	0.1544	0.0122	0.1189	0.0165
	8.21	0.0691	0.0044	0.0719	0.0182	0.1546	0.0131	0.1095	0.0105
	10.4	0.0701	0.003	0.0747	0.019	0.1394	0.0144	0.1103	0.0136
	13.2	0.0655	0.0029	0.0657	0.0177	0.1325	0.0131	0.1082	0.0161
	16.8	0.065	0.0029	0.0706	0.0171	0.1291	0.0131	0.1004	0.0136
	21.2	0.0617	0.0037	0.0664	0.016	0.1252	0.0076	0.1008	0.0128
	26.9	0.0597	0.0056	0.0693	0.0209	0.1215	0.0142	0.0974	0.0138
	34.4	0.0567	0.0021	0.0719	0.0184	0.121	0.0109	0.095	0.0105
	43.2	0.0529	0.0022	0.0686	0.0207	0.1132	0.0056	0.096	0.0059
	55	0.0563	0.0049	0.066	0.0152	0.1084	0.0074	0.0949	0.0075
	70	0.0547	0.0062	0.0604	0.0126	0.104	0.0096	0.085	0.0084
	88.6	0.0512	0.0041	0.0602	0.0126	0.1048	0.003	0.0883	0.0091
