# Supplementary material for: Ceragenin-mediated disruption of Pseudomonas aeruginosa biofilms
Source: PLoS One. 2024 Feb 12;19(2):e0298112. doi: 10.1371/journal.pone.0298112 (PMC10861078; doi:10.1371/journal.pone.0298112)
Supplement: S1 File — (ZIP) [file pone.0298112.s007.zip › Poly CSA + DNAse.xlsx]

## Sheet: 7A, 7D supp. 6A, 6D
	Figure 7A and 7D
		PA(-)+SA						PA(-)+CA						PA(+)+SA						PA(+)+CA
	Strain	Storage	SD	Loss	SD	Phase	SD	Storage	SD	Loss	SD	Phase	SD	Storage	SD	Loss	SD	Phase	SD	Storage	SD	Loss	SD	Phase	SD
	0.011	0.046	0.0058	0.0285	0.0057	32.0136	8.2292	0.054	0.0079	0.0175	0.0034	18.3676	4.7615	0.0179	0.0061	0.0325	0.0032	61.6745	7.248	0.0295	0.0138	0.056	0.0056	63.5316	8.4122
	0.0139	0.046	0.0058	0.0286	0.0057	32.0978	8.2419	0.0539	0.0079	0.0175	0.0034	18.3765	4.7607	0.0179	0.0061	0.0333	0.0039	62.2707	6.685	0.0301	0.0132	0.056	0.0056	62.9508	7.8378
	0.018	0.0458	0.0057	0.0287	0.0058	32.2391	8.2602	0.0536	0.0076	0.0175	0.0034	18.4749	4.7753	0.0179	0.0061	0.0326	0.0032	61.7814	7.1983	0.0294	0.0137	0.0546	0.0047	63.027	8.6269
	0.0221	0.0457	0.0057	0.0287	0.0058	32.3502	8.2991	0.0533	0.0074	0.0176	0.0034	18.6257	4.7995	0.0179	0.0061	0.0333	0.0039	62.2707	6.685	0.0294	0.0136	0.0553	0.0051	63.3209	8.4644
	0.0278	0.0456	0.0057	0.0288	0.0058	32.4097	8.2669	0.0529	0.0072	0.0176	0.0034	18.7621	4.8289	0.0179	0.0061	0.0333	0.0039	62.2707	6.685	0.0296	0.0134	0.0547	0.0047	62.8599	8.3353
	0.0363	0.0453	0.0057	0.0288	0.0058	32.5788	8.309	0.0524	0.007	0.0176	0.0034	18.9213	4.891	0.0179	0.0061	0.0326	0.0032	61.7814	7.1983	0.0295	0.0133	0.0554	0.0051	63.1762	8.1432
	0.0451	0.0452	0.0056	0.0288	0.0058	32.6667	8.302	0.0519	0.0068	0.0176	0.0034	19.0952	4.9573	0.0178	0.006	0.0334	0.004	62.5509	6.6551	0.029	0.0134	0.0554	0.0051	63.6037	8.3871
	0.0559	0.0449	0.0056	0.0286	0.0058	32.6682	8.2912	0.0513	0.0066	0.0176	0.0034	19.3276	5.0612	0.0177	0.006	0.0334	0.004	62.5853	6.6204	0.0292	0.013	0.0547	0.0047	63.1512	8.1258
	0.072	0.0444	0.0055	0.0286	0.0058	32.9305	8.326	0.0505	0.0066	0.0175	0.0034	19.5713	5.2263	0.0177	0.006	0.0332	0.0036	62.4178	6.8518	0.0292	0.0124	0.0547	0.0047	63.0458	7.7171
	0.0907	0.0439	0.0055	0.0285	0.0057	33.1279	8.3408	0.0494	0.0068	0.0175	0.0034	20.0487	5.5093	0.0177	0.006	0.0335	0.004	62.6544	6.6095	0.0287	0.0118	0.0554	0.0051	63.6677	7.2299
	0.118	0.0433	0.0054	0.0284	0.0057	33.4344	8.3422	0.0479	0.0069	0.0175	0.0034	20.6687	5.8249	0.0177	0.006	0.0336	0.004	62.7232	6.5986	0.028	0.0112	0.0562	0.0056	64.4275	6.7278
	0.167	0.042	0.0052	0.0283	0.0057	34.0944	8.3788	0.0455	0.0073	0.0174	0.0034	21.689	6.354	0.0177	0.0059	0.0332	0.0033	62.4684	7.0243	0.0273	0.0106	0.0562	0.0056	64.8984	6.3979
	0.188	0.0416	0.0051	0.0282	0.0056	34.2378	8.3247	0.0449	0.0076	0.0174	0.0035	22.0064	6.599	0.0177	0.0059	0.0333	0.0033	62.5787	7.0077	0.0263	0.0102	0.0555	0.0051	65.4079	6.4079
	0.232	0.0405	0.005	0.0282	0.0056	34.892	8.3903	0.0442	0.008	0.0174	0.0035	22.3693	6.8415	0.0176	0.0059	0.0338	0.0037	62.9221	6.7045	0.025	0.0094	0.0548	0.0047	66.206	6.1918
	0.291	0.0391	0.0048	0.028	0.0055	35.6587	8.3932	0.0425	0.0089	0.0173	0.0035	23.3678	7.5554	0.0175	0.0059	0.0336	0.0033	62.9895	6.912	0.0244	0.0089	0.0563	0.0056	67.1985	5.6653
	0.381	0.037	0.0045	0.0278	0.0054	36.9026	8.417	0.0395	0.0109	0.0172	0.0035	25.3803	9.0951	0.0174	0.0058	0.034	0.0034	63.4005	6.8488	0.0237	0.0088	0.0563	0.0056	67.7693	5.6752
	0.454	0.0355	0.0042	0.0277	0.0054	37.9545	8.4064	0.0374	0.0124	0.0172	0.0035	27.3242	10.712	0.0174	0.0058	0.0349	0.0041	63.9867	6.3513	0.0238	0.0087	0.0555	0.0051	67.4364	5.6011
	0.592	0.0326	0.0038	0.0276	0.0054	40.0691	8.3973	0.0346	0.0145	0.0171	0.0035	30.3317	13.6206	0.0172	0.0057	0.0352	0.0041	64.4661	6.2447	0.0235	0.0087	0.0547	0.0047	67.3793	5.7313
	0.773	0.029	0.0033	0.0275	0.0053	43.1149	8.2785	0.0334	0.015	0.0171	0.0035	31.5568	14.6604	0.017	0.0057	0.035	0.0034	64.4811	6.6343	0.0228	0.009	0.0559	0.0056	68.4809	5.8514
	0.951	0.0258	0.0028	0.0273	0.0053	46.1878	8.0961	0.0326	0.0151	0.0169	0.0036	32.1991	15.2346	0.0168	0.0056	0.0361	0.0042	65.409	6.0632	0.021	0.0083	0.0554	0.0055	69.8597	5.6329
	1.2	0.0219	0.0023	0.0271	0.0052	50.3644	7.5737	0.0311	0.0156	0.0168	0.0036	33.8374	16.6458	0.0166	0.0055	0.0358	0.0035	65.535	6.4214	0.0189	0.0067	0.0532	0.0045	70.9669	4.8368
	1.56	0.0183	0.0018	0.0269	0.0052	54.9964	6.9197	0.0288	0.0167	0.0166	0.0035	37.0984	19.7286	0.0162	0.0054	0.0362	0.0035	66.1678	6.2778	0.0165	0.0051	0.0515	0.0044	72.5922	3.7432
	1.93	0.0151	0.0013	0.0266	0.0051	59.6058	5.986	0.0264	0.0179	0.0165	0.0035	41.2332	23.9549	0.0159	0.0053	0.0369	0.0042	67.0148	5.7766	0.0149	0.0037	0.0505	0.0051	73.7528	2.3895
	2.43	0.0111	0.0009	0.0265	0.0051	66.7008	4.3359	0.024	0.0188	0.0163	0.0034	45.675	28.4161	0.0154	0.0051	0.0366	0.0042	67.4959	5.6284	0.0135	0.0034	0.0463	0.0048	73.9871	2.4407
	3.16	0.0074	0.0007	0.0262	0.0051	73.8266	2.4804	0.022	0.0187	0.0161	0.0033	48.5738	30.9625	0.0148	0.0049	0.0334	0.004	66.5382	5.7607	0.0138	0.0029	0.0364	0.0032	69.4338	2.3943
	4.45	0.004	0.0008	0.0257	0.005	81.2295	0.9818	0.0209	0.0164	0.0156	0.0031	47.2318	27.7958	0.0137	0.0045	0.0331	0.0036	67.8753	5.6503	0.0112	0.0044	0.0271	0.0025	68.206	5.9842
	5.08	0.0029	0.0009	0.0255	0.005	83.7275	1.2346	0.0201	0.0155	0.0154	0.003	47.2533	27.1245	0.0131	0.0043	0.0359	0.0042	70.2502	5.0175	0.0101	0.0042	0.0301	0.0036	72.0802	5.154
	6.55	0.0022	0.001	0.0249	0.0048	85.1161	1.5851	0.0185	0.0135	0.0149	0.0029	47.3197	25.4953	0.0118	0.0039	0.0383	0.0043	73.0484	4.4064	0.0075	0.0037	0.0376	0.0041	79.1271	4.166
	7.86	0.0021	0.001	0.0245	0.0048	85.2814	1.6417	0.017	0.0118	0.0145	0.0027	47.7461	24.1866	0.0107	0.0035	0.0353	0.0034	73.2982	4.5731	0.0054	0.0025	0.0389	0.0042	82.4118	2.7742
	11	0.0046	0.0008	0.0236	0.0046	78.9293	1.1692	0.0141	0.0078	0.0133	0.0024	47.3179	19.5983	0.0084	0.0028	0.0209	0.0023	68.3674	5.5232	0.003	0.0017	0.0437	0.0046	86.2899	1.7653
	12.7	0.0056	0.0007	0.0232	0.0046	76.2402	1.6751	0.0127	0.0059	0.0126	0.0022	47.6194	17.2919	0.0073	0.0024	0.0175	0.0024	67.7316	5.2145	0.0024	0.0011	0.0441	0.0046	87.0471	1.1412
	17.7	0.0074	0.0007	0.0229	0.0045	71.5989	2.7921	0.0099	0.0026	0.0108	0.0017	47.8222	11.7404	0.0056	0.0019	0.0112	0.0016	63.8117	5.9936	0.002	0.0009	0.0404	0.0044	87.257	1.0342
	20.2	0.0077	0.0007	0.0237	0.0047	71.5683	2.8878	0.0097	0.0027	0.01	0.0015	46.6327	11.7286	0.006	0.002	0.0119	0.002	63.5951	5.4361	0.0023	0.001	0.0408	0.0044	86.8946	1.1588
	25.4	0.008	0.0007	0.0288	0.0055	73.9652	2.6103	0.0095	0.0028	0.0089	0.0013	44.2783	11.5862	0.0058	0.0019	0.0116	0.0024	63.971	5.1666	0.003	0.0012	0.0417	0.0045	86.03	1.3028
	33.1	0.0075	0.0007	0.0287	0.0055	75.0062	2.3927	0.0088	0.0025	0.0086	0.0012	45.3939	11.4042	0.0061	0.002	0.0137	0.0026	66.421	4.9507	0.004	0.0014	0.0393	0.0035	84.3309	1.5149
	40.9	0.0073	0.0007	0.0242	0.0048	72.777	2.6305	0.0083	0.0028	0.0095	0.0015	49.8132	13.2045	0.0065	0.0021	0.0164	0.002	68.6977	5.2356	0.0048	0.0017	0.0444	0.0043	84.0008	1.7106
	51.7	0.007	0.0007	0.0183	0.0038	68.4843	3.1099	0.0083	0.0031	0.0098	0.0017	50.6865	14.4796	0.0067	0.0022	0.0166	0.002	68.3537	5.3725	0.0048	0.0021	0.0502	0.0047	84.6688	1.8286
	67.3	0.0059	0.0007	0.0112	0.0026	61.2988	3.7376	0.0085	0.003	0.0097	0.0018	49.6352	14.2801	0.0071	0.0023	0.015	0.0022	65.1028	5.4415	0.0047	0.0023	0.0524	0.0049	85.0894	1.9616
	84.2	0.004	0.0008	0.0104	0.0024	68.5839	1.107	0.0092	0.0027	0.0099	0.0019	47.8247	13.2621	0.0075	0.0024	0.0095	0.0019	52.5304	6.6547	0.0048	0.0025	0.0483	0.0046	84.607	2.4265
	Supp. Figure 6A
		PA(-)+SA						PA(-)+CA						PA(+)+SA						PA(+)+CA
	Strain	Storage	SD	Loss	SD	Phase	SD	Storage	SD	Loss	SD	Phase	SD	Storage	SD	Loss	SD	Phase	SD	Storage	SD	Loss	SD	Phase	SD
	0.1	0.0043	0.0021	0.023	0.0037	79.4036	5.0623	0.0077	0.0019	0.0177	0.0033	65.6803	8.4342	0.002	0.0008	0.0153	0.006	82.4665	0.8438	0.0043	0.0047	0.025	0.0024	81.2197	8.9581
	0.147	0.0063	0.0025	0.023	0.0059	73.7494	8.4463	0.0097	0.0026	0.0147	0.0034	55.6207	12.9661	0.0037	0.0017	0.0133	0.0056	74.9211	0.7893	0.0053	0.0047	0.0287	0.005	80.5172	7.0633
	0.215	0.008	0.0029	0.0247	0.0084	70.3835	10.6398	0.0137	0.0047	0.0177	0.0033	52.5836	13.7554	0.005	0.0022	0.0157	0.0049	72.7954	2.0931	0.0087	0.0059	0.03	0.0051	74.9012	7.9251
	0.316	0.014	0.0037	0.0227	0.0046	58.6899	3.6813	0.0167	0.0042	0.016	0.0037	43.8699	12.6296	0.0067	0.0024	0.0153	0.0054	66.4792	0.7448	0.011	0.0057	0.0297	0.0017	70.5552	8.1459
	0.464	0.0173	0.0026	0.0253	0.0061	55.1523	2.3387	0.025	0.0096	0.014	0.0037	31.3281	13.3436	0.0093	0.0012	0.02	0.0029	64.8921	1.411	0.0147	0.0082	0.0317	0.0017	66.6413	10.2707
	0.681	0.026	0.0022	0.0227	0.0038	40.846	3.4603	0.0323	0.0106	0.0167	0.0029	29.0947	9.0542	0.013	0.0022	0.0217	0.0025	58.8016	6.7541	0.024	0.0137	0.0387	0.0037	60.4505	11.9978
	1	0.043	0.0059	0.025	0.0071	30.2751	9.4742	0.045	0.0122	0.0173	0.0031	22.8807	8.6724	0.0177	0.0062	0.0317	0.0034	61.4358	7.564	0.0323	0.0137	0.0553	0.0057	61.9938	11.1852
	1.47	0.0727	0.0207	0.0293	0.0085	23.5177	8.6408	0.075	0.023	0.0173	0.0031	14.8478	6.5308	0.0303	0.0125	0.0487	0.0012	59.3131	9.9024	0.0577	0.0328	0.0773	0.0087	56.2302	11.6927
	2.15	0.1343	0.0412	0.036	0.0106	16.1966	5.6612	0.1367	0.0421	0.0177	0.0033	8.6299	4.2487	0.0517	0.0238	0.0763	0.0058	57.495	13.0669	0.102	0.0545	0.117	0.0094	52.0462	11.5856
	3.16	0.2527	0.0822	0.044	0.0106	10.8781	3.6089	0.2597	0.083	0.0167	0.0033	4.3996	2.3178	0.0923	0.0442	0.1257	0.0144	55.8188	13.6694	0.1863	0.0981	0.1953	0.018	49.5987	11.4049
	4.64	0.498	0.1527	0.093	0.0347	12.6562	7.6527	0.489	0.1649	0.017	0.0062	2.6823	2.0622	0.1627	0.0768	0.2183	0.0267	55.4818	13.4305	0.343	0.1748	0.3213	0.0109	46.5874	12.0219
	6.81	0.918	0.3262	0.1137	0.0218	8.4734	4.0852	0.949	0.3086	0.0293	0.007	2.2124	1.3729	0.2883	0.1433	0.3833	0.0684	55.3866	14.7711	0.63	0.3269	0.5977	0.0639	46.821	11.0773
	10	1.8107	0.5744	0.2047	0.0544	7.4685	3.3259	1.633	0.5054	0.038	0.007	1.4761	0.5369	0.514	0.2596	0.679	0.1309	55.2737	15.2872	1.1517	0.5904	1.0773	0.098	46.4295	11.114
	Supp. 6D
	Shear rate	PA(-)+SA	SD	PA(-)+CA	SD	PA(+)+SA	SD	PA(+)+CA	SD
	0.112	0.0049	0.0012	0.0053	0.0008	0.004	0.0013	0.004	0.0003
	0.141	0.0049	0.0012	0.0049	0.0007	0.0039	0.0013	0.004	0.0004
	0.18	0.0049	0.0013	0.005	0.0007	0.0038	0.0012	0.0037	0.0004
	0.227	0.0048	0.0013	0.0047	0.0007	0.0037	0.0012	0.0036	0.0004
	0.292	0.0047	0.0013	0.0044	0.0007	0.0035	0.0011	0.0036	0.0003
	0.369	0.0047	0.0014	0.0043	0.0007	0.0035	0.0012	0.0033	0.0003
	0.468	0.0048	0.0015	0.0042	0.0006	0.0034	0.0012	0.0033	0.0003
	0.593	0.0047	0.0016	0.0041	0.0006	0.0033	0.001	0.003	0.0002
	0.757	0.0047	0.0015	0.0041	0.0007	0.0033	0.001	0.003	0.0001
	0.957	0.0047	0.0015	0.0037	0.0006	0.0032	0.0011	0.0027	0.0002
	1.21	0.0047	0.0016	0.0037	0.0005	0.0032	0.0009	0.0029	0.0001
	1.55	0.0046	0.0016	0.0038	0.0006	0.0031	0.001	0.0029	0.0002
	1.95	0.0046	0.0015	0.0036	0.0007	0.0031	0.0009	0.0026	0.0002
	2.48	0.0046	0.0015	0.0033	0.0006	0.003	0.001	0.0025	0
	3.16	0.0045	0.0016	0.0033	0.0006	0.003	0.0011	0.0025	0.0001
	4.01	0.0045	0.0016	0.0032	0.0005	0.003	0.0009	0.0024	0.0002
	5.06	0.0045	0.0015	0.0033	0.0005	0.0029	0.001	0.0021	0.0002
	6.46	0.0044	0.0014	0.0031	0.0006	0.0029	0.001	0.0022	0.0002
	8.21	0.0042	0.0013	0.0031	0.0005	0.003	0.0009	0.0021	0.0002
	10.4	0.004	0.0014	0.0031	0.0005	0.0029	0.0009	0.002	0.0002
	13.2	0.004	0.0012	0.0031	0.0006	0.0029	0.001	0.002	0.0002
	16.8	0.0037	0.001	0.0031	0.0005	0.0028	0.001	0.0019	0.0002
	21.2	0.0035	0.001	0.0031	0.0007	0.0028	0.0009	0.0019	0.0002
	26.9	0.0034	0.0008	0.0031	0.0005	0.0028	0.0009	0.0019	0.0002
	34.4	0.0032	0.0007	0.003	0.0007	0.0027	0.0009	0.0019	0.0002
	43.2	0.003	0.0006	0.0031	0.0005	0.0027	0.001	0.0018	0.0001
	55	0.0029	0.0004	0.0029	0.0006	0.0027	0.001	0.0017	0.0001
	70	0.0026	0.0003	0.0031	0.0006	0.0027	0.001	0.0018	0.0002
	88.6	0.0025	0.0002	0.0027	0.0005	0.0027	0.0009	0.0017	0.0001
