# Supplementary material for: Ceragenin-mediated disruption of Pseudomonas aeruginosa biofilms
Source: PLoS One. 2024 Feb 12;19(2):e0298112. doi: 10.1371/journal.pone.0298112 (PMC10861078; doi:10.1371/journal.pone.0298112)
Supplement: S1 File — (ZIP) [file pone.0298112.s007.zip › Poly CSA + pASP.xlsx]

## Sheet: 7B, 7E, supp. 6B, 6E
	Figure 7B and 7E
		PA(-)+SA						PA(-)+CA						PA(+)+SA						PA(+)+CA
	Strain	Storage	SD	Loss	SD	Phase	SD	Storage	SD	Loss	SD	Phase	SD	Storage	SD	Loss	SD	Phase	SD	Storage	SD	Loss	SD	Phase	SD
	0.011	0.1053	0.0252	0.1201	0.0109	49.3826	5.927	0.0694	0.0083	0.0515	0.0022	36.8382	3.6119	0.0855	0.0205	0.0716	0.008	40.6107	3.6581	0.0602	0.0053	0.0455	0.0092	36.6662	3.3925
	0.0139	0.1056	0.0252	0.1202	0.0109	49.3227	5.9108	0.0694	0.0083	0.0517	0.0022	36.9269	3.6384	0.0855	0.0204	0.0712	0.008	40.4558	3.6119	0.0595	0.0052	0.0455	0.0092	36.9559	3.3991
	0.018	0.1059	0.0253	0.1202	0.0109	49.2447	5.9141	0.0693	0.0083	0.0519	0.0022	37.0726	3.6464	0.0855	0.0203	0.0708	0.008	40.2732	3.5655	0.0584	0.0052	0.0444	0.0084	36.8785	3.0444
	0.0221	0.1062	0.0253	0.1203	0.0109	49.1762	5.8928	0.0692	0.0083	0.0523	0.0022	37.3046	3.6433	0.0857	0.0202	0.0703	0.0079	40.0142	3.5234	0.0573	0.0051	0.0449	0.0089	37.6642	3.3074
	0.0278	0.1068	0.0254	0.1203	0.0109	49.0163	5.8799	0.0691	0.0083	0.0526	0.0022	37.5021	3.6521	0.0859	0.0202	0.0697	0.0078	39.7023	3.4917	0.0559	0.005	0.0444	0.0085	38.0647	3.1872
	0.0363	0.1074	0.0254	0.1204	0.0109	48.8852	5.8565	0.0689	0.0083	0.0529	0.0022	37.7892	3.7016	0.0862	0.0201	0.0687	0.0077	39.2066	3.4464	0.0539	0.0049	0.0448	0.009	39.29	3.4564
	0.0451	0.1082	0.0255	0.1205	0.0109	48.7141	5.8334	0.0687	0.0083	0.0535	0.0023	38.1636	3.7056	0.0864	0.02	0.0678	0.0076	38.7519	3.3829	0.0519	0.0047	0.0448	0.009	40.3589	3.5134
	0.0559	0.109	0.0256	0.1206	0.0109	48.5173	5.8051	0.0685	0.0083	0.054	0.0023	38.4863	3.745	0.0869	0.02	0.0667	0.0075	38.1125	3.324	0.0495	0.0046	0.0442	0.0087	41.342	3.4184
	0.072	0.1102	0.0256	0.1209	0.011	48.2711	5.7494	0.0682	0.0083	0.0548	0.0023	39.0351	3.7795	0.0875	0.02	0.0651	0.0073	37.2592	3.2453	0.0461	0.0044	0.0441	0.0088	43.2864	3.5301
	0.0907	0.1115	0.0257	0.1211	0.011	47.9802	5.7053	0.0679	0.0083	0.0557	0.0024	39.5965	3.7894	0.0882	0.0201	0.0634	0.0071	36.274	3.1858	0.0424	0.0041	0.0445	0.0093	45.8262	3.8382
	0.118	0.1133	0.0259	0.1214	0.011	47.5953	5.6448	0.0673	0.0083	0.0567	0.0024	40.3359	3.8444	0.0892	0.0202	0.061	0.0068	34.9371	3.1099	0.0378	0.0039	0.0449	0.0098	49.2704	4.1159
	0.167	0.1157	0.0261	0.122	0.0111	47.1032	5.5491	0.0664	0.0083	0.0581	0.0025	41.4211	3.9443	0.0908	0.0204	0.0574	0.0065	32.85	2.9532	0.0311	0.0036	0.0447	0.0099	54.5515	4.1912
	0.188	0.1166	0.0262	0.1222	0.0111	46.9496	5.5269	0.066	0.0083	0.0586	0.0025	41.8362	3.9678	0.0912	0.0204	0.0561	0.0063	32.1358	2.8895	0.0288	0.0035	0.0442	0.0095	56.3257	3.9957
	0.232	0.1147	0.0221	0.1228	0.0111	47.3499	4.5557	0.0653	0.0083	0.0593	0.0025	42.5088	4.0296	0.0922	0.0204	0.0539	0.0061	30.836	2.7841	0.0254	0.0034	0.0437	0.0091	59.3166	3.8278
	0.291	0.1158	0.0222	0.1234	0.0112	47.2291	4.529	0.0641	0.0084	0.0598	0.0025	43.2515	4.104	0.0928	0.0204	0.0517	0.0058	29.6442	2.6807	0.0234	0.0033	0.0448	0.0099	61.8244	4.0112
	0.381	0.1156	0.0221	0.1247	0.0113	47.5568	4.5209	0.0627	0.0084	0.0591	0.0025	43.5703	4.2016	0.0928	0.0203	0.0507	0.0057	29.1273	2.6202	0.0266	0.0034	0.0452	0.0095	59.0099	3.8842
	0.454	0.1146	0.0221	0.1255	0.0114	47.988	4.5559	0.0625	0.0084	0.0566	0.0024	42.4243	4.174	0.0935	0.0203	0.0516	0.0058	29.4014	2.5915	0.0357	0.0037	0.0456	0.0083	51.5866	3.2562
	0.592	0.1091	0.0218	0.1227	0.0111	48.7786	4.7675	0.0588	0.0085	0.0559	0.0024	43.839	4.4811	0.0916	0.0197	0.0487	0.0055	28.4661	2.504	0.0381	0.0038	0.0428	0.0096	47.6713	4.3846
	0.773	0.1028	0.0215	0.1202	0.0109	49.9101	5.0243	0.0532	0.0085	0.0587	0.0025	48.1277	4.9351	0.0867	0.0185	0.0521	0.0059	31.4959	2.6271	0.0399	0.0039	0.0412	0.0122	44.6993	6.5857
	0.951	0.0971	0.0212	0.1193	0.0108	51.3142	5.2567	0.0503	0.0086	0.0577	0.0024	49.2398	5.1932	0.0852	0.0181	0.0538	0.0061	32.7236	2.6436	0.0432	0.0041	0.0422	0.0109	43.4436	5.4318
	1.2	0.0915	0.0209	0.1158	0.0105	52.1861	5.5374	0.0481	0.0086	0.0622	0.0026	52.5698	5.319	0.0871	0.0183	0.0538	0.0061	32.1526	2.5733	0.0475	0.0043	0.043	0.008	41.8062	3.3038
	1.56	0.0811	0.0205	0.1056	0.0096	53.0608	6.1558	0.0456	0.0086	0.0646	0.0028	55.0297	5.4751	0.0903	0.0189	0.0564	0.0064	32.4711	2.5535	0.0485	0.0046	0.0431	0.0063	41.4787	2.5345
	1.93	0.0654	0.0118	0.0999	0.0091	57.0084	3.7972	0.0421	0.0087	0.0613	0.0026	55.8026	5.8565	0.0928	0.0192	0.0559	0.0063	31.5333	2.4813	0.0464	0.0082	0.0444	0.0048	44.0502	4.8642
	2.43	0.0575	0.0112	0.095	0.0086	59.0732	4.1425	0.0379	0.0088	0.0589	0.0025	57.592	6.3374	0.0978	0.0201	0.0636	0.0071	33.4651	2.5204	0.0461	0.0081	0.0418	0.0034	42.5313	4.7072
	3.16	0.0482	0.0107	0.0928	0.0084	62.829	4.5561	0.0326	0.0089	0.0563	0.0024	60.3211	7.0214	0.1032	0.0211	0.07	0.0079	34.5956	2.5118	0.0453	0.0079	0.0356	0.0004	38.6734	5.1317
	4.45	0.0375	0.0102	0.0887	0.008	67.3608	5.1127	0.0256	0.009	0.0498	0.0021	63.2911	8.3169	0.1105	0.0224	0.0708	0.008	33.0478	2.4108	0.0405	0.0074	0.0307	0.0045	37.6248	7.5769
	5.08	0.0336	0.0101	0.0861	0.0078	68.968	5.3827	0.0229	0.0091	0.0489	0.0021	65.3963	8.7965	0.1128	0.0226	0.0706	0.0079	32.4488	2.3461	0.0397	0.0072	0.0321	0.003	39.4809	6.6302
	6.55	0.0264	0.0099	0.0838	0.0076	72.7536	5.8082	0.0182	0.0092	0.0473	0.002	69.484	9.6605	0.1123	0.0223	0.0579	0.0065	27.6402	2.0781	0.0414	0.007	0.0361	0.0008	41.5457	5.2518
	7.86	0.0207	0.0097	0.0791	0.0072	75.6171	6.3119	0.0113	0.0046	0.0438	0.0018	75.6116	5.8476	0.1118	0.022	0.0545	0.0061	26.3267	1.9651	0.0431	0.0069	0.0379	0.0017	41.7195	5.2805
	11	0.0118	0.0095	0.0658	0.006	80.0953	7.8456	0.0027	0.0005	0.0377	0.0016	85.8417	0.8024	0.1073	0.0209	0.0593	0.0067	29.2755	2.0736	0.0491	0.0067	0.0376	0.0011	37.773	3.7324
	12.7	0.0011	0.0001	0.0627	0.0057	89.0271	0.0341	0.0005	0.0001	0.0346	0.0015	89.1662	0.2578	0.1045	0.0202	0.0599	0.0067	30.1933	2.0836	0.0516	0.0066	0.0389	0.0002	37.2868	3.6752
	17.7	0.0003	0	0.0573	0.0052	89.664	0.053	0.0002	0.0001	0.0335	0.0014	89.6039	0.156	0.0975	0.0187	0.0633	0.0071	33.3343	2.1339	0.0544	0.0058	0.0373	0.004	34.5995	4.5828
	20.2	0.0002	0.0001	0.0531	0.0048	89.7743	0.1092	0.0006	0.0002	0.0298	0.0012	88.774	0.3958	0.097	0.0184	0.07	0.0079	36.1823	2.1838	0.054	0.0054	0.0398	0.0068	36.3757	5.882
	25.4	0.0008	0.0004	0.0495	0.0045	89.0664	0.5102	0.002	0.0002	0.0238	0.001	85.2583	0.6687	0.0996	0.0187	0.0879	0.0099	41.7588	2.2153	0.0529	0.0047	0.044	0.0116	39.1456	8.0203
	33.1	0.0069	0.0027	0.0457	0.0042	81.4891	3.123	0.0052	0.0028	0.0233	0.001	77.4845	6.6588	0.1026	0.0191	0.1091	0.0123	47.0922	2.1751	0.0506	0.0041	0.0419	0.0154	38.2127	10.1806
	40.9	0.0142	0.0096	0.0399	0.0036	71.4001	11.4239	0.008	0.0046	0.0245	0.001	72.3737	9.7811	0.1011	0.0186	0.124	0.0139	51.1073	2.0802	0.0466	0.0044	0.045	0.0167	42.1767	9.5838
	51.7	0.0163	0.0096	0.0372	0.0034	67.549	11.4932	0.0092	0.0046	0.0223	0.001	68.2035	10.0516	0.0976	0.0178	0.1388	0.0156	55.1621	1.9452	0.0411	0.0061	0.0485	0.0194	47.4246	8.6511
	67.3	0.018	0.0096	0.0329	0.003	62.8776	11.7806	0.0085	0.0046	0.0215	0.0009	69.062	10.5073	0.0851	0.0153	0.1457	0.0164	59.9357	1.7519	0.0335	0.0095	0.0485	0.0239	52.2501	7.6433
	84.2	0.0187	0.0097	0.0301	0.0027	59.9717	11.984	0.0052	0.0047	0.0226	0.001	77.4142	11.1232	0.0637	0.0114	0.1362	0.0153	65.1077	1.5046	0.0249	0.0137	0.0429	0.0295	55.1428	7.2052
	Supp. Figure 6B
		PA(-)+SA						PA(-)+CA						PA(+)+SA						PA(+)+CA
	Strain	Storage	SD	Loss	SD	Phase	SD	Storage	SD	Loss	SD	Phase	SD	Storage	SD	Loss	SD	Phase	SD	Storage	SD	Loss	SD	Phase	SD
	0.1	0.021	0.0057	0.1043	0.014	78.7514	2.087	0.017	0.0033	0.052	0.0016	71.9866	3.0518	0.012	0.0086	0.032	0.0164	69.1479	7.0907	0.0111	0.0073	0.0267	0.0049	69.987	11.7273
	0.147	0.0273	0.0082	0.1103	0.0146	76.2541	2.9329	0.0253	0.0063	0.0427	0.0025	59.7636	4.957	0.0173	0.0122	0.027	0.0148	59.8304	4.47	0.0155	0.01	0.0297	0.0056	66.1751	14.4743
	0.215	0.0353	0.0102	0.1137	0.0184	72.4846	4.9303	0.031	0.0067	0.052	0.0016	59.4169	6.0553	0.0227	0.0156	0.0317	0.0152	57.0853	6.5454	0.0233	0.0059	0.032	0.0043	54.5632	3.8646
	0.316	0.0463	0.0085	0.1057	0.0081	66.5236	2.2119	0.0407	0.0071	0.047	0.0037	49.438	4.7496	0.03	0.0194	0.0303	0.0157	47.0786	4.2096	0.0293	0.0012	0.0337	0.0031	48.8216	3.1234
	0.464	0.0613	0.0056	0.1187	0.0143	62.5799	0.9529	0.0533	0.0066	0.0403	0.004	37.1809	1.1653	0.0397	0.0176	0.0397	0.014	45.8471	4.9969	0.0343	0.0025	0.036	0.0028	46.331	3.435
	0.681	0.0763	0.0094	0.1117	0.014	55.5234	4.6208	0.069	0.0128	0.0493	0.0041	36.2116	6.7569	0.0597	0.0177	0.0413	0.0119	34.9357	1.8813	0.0413	0.0041	0.038	0.0029	42.6878	5.0013
	1	0.107	0.0233	0.1187	0.0098	48.5452	4.9448	0.083	0.0248	0.051	0.0022	33.1363	7.5179	0.0857	0.0215	0.062	0.0207	35.0367	5.7162	0.0593	0.0052	0.046	0.0102	37.2744	3.9836
	1.47	0.1733	0.0562	0.1363	0.0041	40.1505	9.7163	0.143	0.03	0.051	0.0022	20.3666	4.135	0.143	0.0404	0.0923	0.0224	33.0955	4.7237	0.107	0.0123	0.0643	0.0147	30.597	2.9396
	2.15	0.326	0.1195	0.1673	0.016	29.7776	8.6272	0.242	0.0611	0.052	0.0016	12.7646	2.6562	0.238	0.0773	0.1427	0.0289	32.0487	7.9861	0.1923	0.021	0.097	0.0193	26.5021	2.0741
	3.16	0.6177	0.2439	0.207	0.0203	21.4799	8.31	0.455	0.1041	0.049	0.0008	6.4302	1.2566	0.422	0.1457	0.2327	0.0387	30.3806	7.7733	0.353	0.0364	0.1627	0.0345	24.457	2.4269
	4.64	1.197	0.4705	0.3863	0.0889	22.3177	14.4071	0.8437	0.1657	0.0487	0.0109	3.286	0.1052	0.7423	0.2509	0.403	0.0649	29.964	7.5371	0.6543	0.0685	0.2663	0.0495	21.9685	1.5548
	6.81	2.241	0.963	0.5237	0.0523	17.2559	10.4983	1.6527	0.3588	0.0853	0.0071	3.0351	0.3766	1.3047	0.481	0.6973	0.0791	30.2007	8.4597	1.1963	0.1205	0.497	0.1108	22.2773	2.6377
	10	4.3363	1.8222	0.9603	0.115	16.4153	10.4425	2.9197	0.8107	0.1127	0.0128	2.4419	0.8465	2.3197	0.879	1.2307	0.1251	30.2399	8.9216	2.1937	0.2276	0.8943	0.1904	21.9338	2.3332
	Supp. 6E
	Shear rate	PA(-)+SA	SD	PA(-)+CA	SD	PA(+)+SA	SD	PA(+)+CA	SD
	0.112	0.0088	0.0017	0.0108	0.0025	0.0116	0.0023	0.0122	0.0024
	0.141	0.0084	0.0016	0.0107	0.0023	0.011	0.0023	0.0116	0.0023
	0.18	0.0082	0.0016	0.0104	0.0022	0.0106	0.0022	0.0111	0.0022
	0.227	0.008	0.0014	0.01	0.0019	0.0102	0.0022	0.0106	0.0021
	0.292	0.0077	0.0014	0.0097	0.002	0.0098	0.0021	0.01	0.0022
	0.369	0.0075	0.0012	0.0095	0.002	0.0094	0.002	0.0095	0.002
	0.468	0.0074	0.0012	0.0092	0.0017	0.0091	0.002	0.0092	0.002
	0.593	0.0071	0.001	0.0089	0.0016	0.0088	0.0019	0.0088	0.0019
	0.757	0.0071	0.0011	0.0087	0.0016	0.0085	0.0017	0.0084	0.0018
	0.957	0.0069	0.0009	0.0085	0.0013	0.0083	0.0016	0.008	0.0018
	1.21	0.0069	0.0009	0.0081	0.0012	0.0081	0.0015	0.0079	0.0017
	1.55	0.0066	0.0007	0.0079	0.001	0.0079	0.0014	0.0076	0.0017
	1.95	0.0065	0.0008	0.0077	0.0012	0.0077	0.0013	0.0073	0.0017
	2.48	0.0064	0.0007	0.0075	0.0009	0.0075	0.0012	0.0071	0.0015
	3.16	0.0063	0.0007	0.0072	0.0009	0.0073	0.0011	0.0069	0.0015
	4.01	0.0062	0.0006	0.0071	0.0007	0.0072	0.0011	0.0068	0.0014
	5.06	0.006	0.0006	0.0069	0.0006	0.0071	0.0009	0.0066	0.0013
	6.46	0.0061	0.0005	0.0066	0.0007	0.007	0.0008	0.0065	0.0013
	8.21	0.006	0.0005	0.0065	0.0007	0.0069	0.0008	0.0063	0.0013
	10.4	0.0059	0.0004	0.0063	0.0006	0.0067	0.0007	0.0062	0.0012
	13.2	0.0059	0.0003	0.0061	0.0005	0.0066	0.0005	0.006	0.0012
	16.8	0.0059	0.0004	0.006	0.0003	0.0065	0.0006	0.0059	0.0011
	21.2	0.0058	0.0004	0.0058	0.0003	0.0065	0.0005	0.0058	0.0011
	26.9	0.0058	0.0004	0.0057	0	0.0063	0.0004	0.0058	0.001
	34.4	0.0056	0.0004	0.0056	0.0002	0.0063	0.0004	0.0058	0.001
	43.2	0.0056	0.0002	0.0055	0.0003	0.0062	0.0003	0.0057	0.001
	55	0.0056	0.0002	0.0053	0.0002	0.0062	0.0004	0.0057	0.0009
	70	0.0056	0.0003	0.0051	0.0002	0.0061	0.0003	0.0055	0.0009
	88.6	0.0056	0.0002	0.005	0.0002	0.006	0.0003	0.0056	0.0009
