# Supplementary material for: Ceragenin-mediated disruption of Pseudomonas aeruginosa biofilms
Source: PLoS One. 2024 Feb 12;19(2):e0298112. doi: 10.1371/journal.pone.0298112 (PMC10861078; doi:10.1371/journal.pone.0298112)
Supplement: S1 File — (ZIP) [file pone.0298112.s007.zip › Poly CSA + Pf1.xlsx]

## Sheet: 7C, 7E, sup. 6C, 6E
	Figure 7C and 7E
		PA(-)+SA						PA(-)+CA						PA(+)+SA						PA(+)+CA
	Strain	Storage	SD	Loss	SD	Phase	SD	Storage	SD	Loss	SD	Phase	SD	Storage	SD	Loss	SD	Phase	SD	Storage	SD	Loss	SD	Phase	SD
	0.011	0.0658	0.0217	0.0949	0.0266	55.464	4.539	0.0696	0.017	0.1091	0.0171	57.933	2.607	0.04	0.0114	0.0265	0.005	34.2163	4.7592	0.3353	0.1329	0.2199	0.1203	30.1641	7.5235
	0.0139	0.0652	0.0215	0.0943	0.0264	55.5338	4.536	0.0691	0.0171	0.1086	0.017	58.0267	2.6941	0.0371	0.0092	0.0266	0.0052	35.9555	3.5835	0.3331	0.1311	0.1955	0.101	28.0728	6.0444
	0.018	0.0647	0.0213	0.0938	0.0262	55.5951	4.5201	0.0679	0.0169	0.1078	0.0169	58.2763	2.7195	0.0357	0.0083	0.0267	0.0052	37.03	3.1249	0.342	0.1419	0.1896	0.0979	26.9262	5.7641
	0.0221	0.0639	0.0211	0.0929	0.026	55.6866	4.5429	0.0666	0.0166	0.1069	0.0168	58.5635	2.7175	0.0346	0.008	0.0269	0.0053	37.9723	2.7487	0.3398	0.1401	0.2268	0.1266	30.4679	7.8765
	0.0278	0.0628	0.0207	0.0921	0.0257	55.8986	4.5353	0.0649	0.0162	0.1058	0.0166	58.9807	2.7424	0.0339	0.0077	0.027	0.0054	38.6214	2.578	0.3407	0.144	0.2126	0.1161	29.1826	7.1794
	0.0363	0.0615	0.0202	0.0907	0.0253	56.0622	4.5427	0.0627	0.016	0.1043	0.0164	59.5036	2.8751	0.0333	0.0075	0.027	0.0055	39.0604	2.3374	0.3335	0.1373	0.1866	0.0951	27.2537	5.5888
	0.0451	0.0598	0.0197	0.0892	0.0249	56.3363	4.5608	0.06	0.0155	0.1026	0.0161	60.2031	2.9493	0.0327	0.0072	0.0271	0.0055	39.6789	2.3365	0.3336	0.1392	0.2174	0.1195	30.133	7.4313
	0.0559	0.0582	0.0192	0.0878	0.0245	56.636	4.5645	0.0571	0.0149	0.1008	0.0158	61.0015	2.987	0.0323	0.0071	0.0271	0.0056	40.0901	2.3407	0.3303	0.1376	0.2048	0.1103	29.1481	6.8969
	0.072	0.0555	0.0183	0.0855	0.0238	57.1765	4.5794	0.053	0.0142	0.0982	0.0154	62.205	3.1712	0.0317	0.0069	0.027	0.0057	40.4451	2.3996	0.3266	0.1359	0.2175	0.1206	30.5594	7.7143
	0.0907	0.0523	0.0172	0.0831	0.0232	57.9955	4.6092	0.0478	0.0131	0.0953	0.015	63.9121	3.2233	0.031	0.0068	0.0269	0.0058	40.9213	2.4319	0.3197	0.1313	0.2165	0.1192	31.016	7.62
	0.118	0.0479	0.0157	0.0805	0.0224	59.361	4.6271	0.0417	0.0122	0.0918	0.0146	66.1739	3.503	0.0302	0.0065	0.0268	0.0058	41.4472	2.5439	0.3136	0.1285	0.2116	0.1147	31.106	7.1894
	0.167	0.0406	0.0133	0.0771	0.0215	62.2561	4.6091	0.0331	0.0116	0.0868	0.014	69.9013	4.3062	0.0268	0.0029	0.0263	0.006	43.8172	3.7954	0.3047	0.1249	0.2182	0.1202	32.425	7.6608
	0.188	0.0377	0.0123	0.0762	0.0213	63.7052	4.5881	0.0277	0.0098	0.0853	0.0139	72.6483	3.9343	0.026	0.0029	0.0261	0.0059	44.5145	3.738	0.2981	0.1211	0.2174	0.1205	32.7806	7.9616
	0.232	0.0317	0.0103	0.075	0.021	66.9987	4.4811	0.0204	0.0084	0.0828	0.0138	76.8373	4.0224	0.0248	0.0028	0.0256	0.006	45.3009	3.951	0.2915	0.1191	0.2208	0.1241	33.5739	8.3652
	0.291	0.0224	0.0062	0.0755	0.0212	73.182	3.6904	0.0123	0.0065	0.0815	0.0141	82.0174	3.5576	0.0234	0.0025	0.025	0.006	46.1779	4.311	0.282	0.1152	0.2241	0.1254	34.897	8.2245
	0.381	0.0113	0.0031	0.0809	0.0228	81.6145	3.0118	0.0064	0.0037	0.0841	0.0154	86.0192	2.031	0.0215	0.002	0.0241	0.006	47.3785	4.9198	0.2688	0.1096	0.214	0.1177	35.2057	7.646
	0.454	0.0032	0.0024	0.0927	0.0262	87.6046	2.273	0.0021	0.0022	0.0927	0.018	88.8549	1.1522	0.0195	0.002	0.0231	0.0059	49.0427	5.0146	0.2596	0.1058	0.2252	0.1277	37.0392	8.6418
	0.592	0.0033	0.0021	0.0944	0.0268	87.6255	2.0452	0.0019	0.0004	0.0933	0.0185	88.8304	0.0625	0.0165	0.0013	0.0217	0.0059	51.6243	5.9578	0.2458	0.1003	0.2232	0.1273	38.1901	8.8084
	0.773	0.0025	0.0019	0.0966	0.0275	88.1558	1.7534	0.0009	0.0003	0.0942	0.0191	89.4676	0.075	0.0132	0.0005	0.0201	0.0059	55.2053	7.3515	0.2284	0.0927	0.2157	0.1204	39.6337	7.9834
	0.951	0.0021	0.0018	0.0958	0.0272	88.4084	1.6038	0.0007	0.0004	0.0933	0.0189	89.6026	0.1925	0.0099	0.0002	0.019	0.0063	60.3503	8.4191	0.2132	0.0871	0.23	0.1326	42.8046	8.8905
	1.2	0.0015	0.0018	0.0869	0.0246	88.6712	1.6748	0.0006	0.0006	0.086	0.017	89.6591	0.3337	0.0067	0.0008	0.0181	0.0067	66.6667	9.5901	0.1914	0.0764	0.2007	0.1112	42.6269	8.0985
	1.56	0.0025	0.0014	0.0757	0.0214	87.7505	1.7716	0.0014	0.0007	0.0781	0.0145	89.0259	0.3667	0.0047	0.0006	0.0206	0.0055	75.8158	5.5427	0.1785	0.075	0.2096	0.12	45.5132	8.504
	1.93	0.0028	0.0012	0.0754	0.0213	87.5356	1.6387	0.0029	0.0007	0.0764	0.0146	87.8065	0.3774	0.0033	0.0003	0.021	0.0062	79.9999	4.0935	0.1655	0.0719	0.2134	0.1238	48.1007	8.7217
	2.43	0.0025	0.0011	0.0708	0.02	87.666	1.5513	0.0049	0.0012	0.0709	0.0138	85.9796	0.9214	0.0022	0.0004	0.0211	0.0071	82.8114	3.5875	0.151	0.0686	0.1994	0.1159	48.818	9.1989
	3.16	0.0029	0.001	0.0647	0.0182	87.1509	1.4819	0.0071	0.0016	0.0681	0.0122	83.9423	1.349	0.0018	0.0002	0.0249	0.0062	85.3339	1.8405	0.1395	0.067	0.2022	0.1262	49.4573	11.8145
	4.45	0.0053	0.0014	0.0708	0.02	85.5534	1.3731	0.0103	0.0014	0.0689	0.014	81.2194	1.771	0.0017	0.0001	0.025	0.0072	85.8113	1.3845	0.1284	0.0645	0.1892	0.1232	48.1385	14.4214
	5.08	0.0063	0.0017	0.0688	0.0194	84.5548	1.4689	0.0121	0.0024	0.0666	0.0136	79.4932	1.9466	0.0016	0.0002	0.0268	0.0073	86.242	1.1055	0.1191	0.0613	0.1797	0.1136	50.0893	12.9364
	6.55	0.0076	0.0021	0.067	0.0189	83.3431	1.5295	0.0149	0.0032	0.064	0.0134	76.5753	2.5296	0.0017	0.0002	0.0288	0.0068	86.4982	0.9278	0.1103	0.0582	0.1903	0.1177	54.9083	10.9005
	7.86	0.0108	0.0032	0.0668	0.0188	80.7061	1.6847	0.0179	0.0036	0.0612	0.0136	73.3668	2.7026	0.0016	0.0001	0.0277	0.0077	86.4506	1.1842	0.1037	0.0558	0.185	0.1132	56.3886	10.1711
	11	0.0177	0.0056	0.059	0.0165	73.2682	2.3461	0.0221	0.004	0.0548	0.0119	67.8081	1.7318	0.0017	0.0002	0.0273	0.0087	86.0568	1.3977	0.0957	0.0526	0.1787	0.1061	58.6129	9.1849
	12.7	0.0196	0.0063	0.0611	0.0171	72.2534	2.3792	0.0243	0.0047	0.0551	0.0125	65.9485	2.0148	0.0019	0.0004	0.0296	0.0084	86.059	1.1901	0.0921	0.0507	0.1912	0.1167	60.5118	9.1753
	17.7	0.0207	0.0066	0.0602	0.0169	71.0799	2.508	0.0262	0.0049	0.0517	0.0127	62.607	2.9143	0.0021	0.0003	0.0328	0.008	86.1603	1.1032	0.0849	0.0483	0.1838	0.1153	60.5569	10.0792
	20.2	0.0185	0.0059	0.0579	0.0162	72.2531	2.4379	0.0263	0.0053	0.0491	0.0122	61.2634	3.8881	0.0023	0.0005	0.0333	0.0082	85.7896	1.2521	0.0795	0.0471	0.1756	0.1096	61.2221	10.2301
	25.4	0.0185	0.0059	0.0585	0.0163	72.4278	2.4031	0.0269	0.0051	0.0487	0.0125	60.3646	4.2927	0.0024	0.0004	0.0312	0.0087	85.2045	1.4411	0.0717	0.0463	0.1761	0.1114	63.6185	10.2684
	33.1	0.0201	0.0065	0.0522	0.0145	69.0056	2.6657	0.0277	0.005	0.0439	0.0111	57.0797	4.0781	0.0027	0.0007	0.0293	0.0085	84.347	1.5726	0.061	0.0462	0.1508	0.0962	64.2557	11.2506
	40.9	0.0214	0.0069	0.0413	0.0113	62.7099	3.1442	0.0269	0.006	0.0392	0.0082	55.5037	2.5207	0.0029	0.0008	0.0274	0.008	83.6283	1.7579	0.0517	0.0465	0.1293	0.0781	67.6133	12.1864
	51.7	0.0224	0.0074	0.043	0.0119	62.6064	3.09	0.0275	0.0065	0.0404	0.0086	55.8146	2.558	0.0028	0.0006	0.0249	0.0076	83.1142	2.0257	0.0437	0.0458	0.1244	0.0742	71.9818	13.5144
	67.3	0.0231	0.0077	0.0492	0.0137	65.0422	2.787	0.0285	0.0064	0.0447	0.01	57.312	2.5429	0.0026	0.0005	0.0222	0.0073	82.5747	2.6464	0.0367	0.0429	0.1109	0.0678	74.787	14.8844
	84.2	0.0233	0.0079	0.0652	0.0185	70.4598	2.3028	0.0312	0.0064	0.0546	0.014	59.7438	3.6237	0.0024	0.0003	0.0191	0.0068	81.8435	3.2534	0.0315	0.0411	0.0844	0.0561	71.6883	15.7538
	Supp. Figure 6C
		PA(-)+SA						PA(-)+CA						PA(+)+SA						PA(+)+CA
	Strain	Storage	SD	Loss	SD	Phase	SD	Storage	SD	Loss	SD	Phase	SD	Storage	SD	Loss	SD	Phase	SD	Storage	SD	Loss	SD	Phase	SD
	0.1	0.0097	0.0017	0.088	0.0291	83.1397	1.9455	0.0153	0.0029	0.1093	0.0196	81.9099	1.3743	0.0047	0.0031	0.0103	0.004	64.4064	18.8123	0.064	0.0401	0.0993	0.0576	59.0777	3.171
	0.147	0.0133	0.0019	0.0877	0.031	80.3091	3.1906	0.022	0.005	0.0903	0.0202	76.2259	2.1603	0.0087	0.0025	0.009	0.0008	47.0309	10.3905	0.0803	0.0445	0.1103	0.0593	53.6304	2.7029
	0.215	0.017	0.0014	0.0897	0.0292	78.4184	2.8818	0.0297	0.0085	0.1093	0.0196	75.1329	2.0809	0.0137	0.0068	0.011	0.0022	42.3598	17.1728	0.1237	0.0787	0.111	0.0583	42.1035	8.3948
	0.316	0.0243	0.0038	0.0877	0.0253	73.8314	2.4414	0.0377	0.0119	0.1	0.0249	69.6743	3.704	0.0173	0.0069	0.0107	0.0005	34.8844	12.1946	0.1463	0.0943	0.1197	0.0717	37.6611	8.6233
	0.464	0.0343	0.0052	0.0977	0.03	69.7449	3.4546	0.0437	0.0118	0.0857	0.0225	62.881	5.7621	0.024	0.0064	0.0177	0.0012	37.7772	9.9764	0.1713	0.0932	0.1303	0.0794	34.0265	8.4185
	0.681	0.043	0.0059	0.09	0.0316	62.8532	5.4572	0.0553	0.0159	0.1023	0.0123	62.3181	4.6086	0.0313	0.004	0.0197	0.0021	32.2805	3.6605	0.2383	0.0985	0.1513	0.0859	29.0592	8.6287
	1	0.0657	0.0218	0.0947	0.0266	55.4591	4.4687	0.069	0.0169	0.1067	0.0165	57.588	2.8236	0.0377	0.0052	0.029	0.0024	37.7776	2.5436	0.3367	0.1284	0.2167	0.1223	29.1913	8.9905
	1.47	0.114	0.0546	0.1097	0.0237	46.1659	11.5775	0.1143	0.0278	0.1067	0.0165	43.6556	3.7173	0.0627	0.0131	0.0487	0.0033	38.5808	6.7363	0.5983	0.2153	0.3013	0.1692	23.8061	8.0878
	2.15	0.214	0.1056	0.135	0.0353	35.3843	11.163	0.206	0.0432	0.1093	0.0196	28.2173	2.2124	0.1117	0.0218	0.0773	0.01	35.4452	7.9083	1.078	0.4018	0.4653	0.2698	20.7199	7.5258
	3.16	0.4037	0.2041	0.169	0.0505	26.2401	11.2206	0.3877	0.074	0.103	0.0176	15.0253	1.4199	0.202	0.0381	0.133	0.0206	34.094	8.2829	1.9843	0.7549	0.7727	0.442	18.9998	6.8378
	4.64	0.784	0.4001	0.3117	0.0999	26.7004	17.5986	0.7197	0.1217	0.1057	0.0412	8.245	2.4952	0.3583	0.0625	0.2337	0.0366	33.7364	7.9706	3.683	1.4297	1.298	0.7862	17.1556	6.348
	6.81	1.4673	0.7889	0.4087	0.1177	20.0746	12.0901	1.4057	0.2459	0.1813	0.0453	7.3306	1.09	0.6423	0.1143	0.425	0.0869	34.1113	9.3803	6.7263	2.5882	2.34	1.3182	17.244	6.2371
	10	2.838	1.5014	0.742	0.1635	19.4904	12.4892	2.4347	0.3842	0.2327	0.023	5.5313	0.593	1.1503	0.2051	0.7577	0.1645	33.9878	9.6992	12.3477	4.7805	4.245	2.4263	17.0103	6.2149
	Supp. 6E
	Shear rate	PA(-)+SA	SD	PA(-)+CA	SD	PA(+)+SA	SD	PA(+)+CA	SD
	0.112	0.0462	0.018	0.0421	0.0103	0.0676	0.0203	0.179	0.008
	0.141	0.0431	0.0175	0.0399	0.0102	0.0669	0.0202	0.1767	0.0075
	0.18	0.04	0.0169	0.0377	0.0102	0.0659	0.0198	0.173	0.0073
	0.227	0.0371	0.0163	0.0356	0.0103	0.0646	0.0194	0.1682	0.0072
	0.292	0.0344	0.0155	0.0336	0.0102	0.0622	0.0185	0.1609	0.0078
	0.369	0.0319	0.0148	0.0319	0.01	0.0594	0.0174	0.1526	0.0089
	0.468	0.0297	0.014	0.0302	0.0098	0.0556	0.0161	0.1426	0.0093
	0.593	0.0277	0.0133	0.0287	0.0096	0.0512	0.0145	0.1314	0.0099
	0.757	0.026	0.0125	0.0276	0.0096	0.046	0.0125	0.1191	0.0095
	0.957	0.0242	0.0118	0.0262	0.0093	0.0408	0.0107	0.1077	0.0085
	1.21	0.0229	0.0111	0.025	0.0091	0.0358	0.0089	0.0964	0.0075
	1.55	0.0215	0.0104	0.0237	0.0091	0.0309	0.0073	0.0855	0.0063
	1.95	0.0203	0.0098	0.0229	0.0086	0.0271	0.0059	0.0763	0.0051
	2.48	0.0192	0.0092	0.0221	0.0085	0.0234	0.0048	0.0678	0.0038
	3.16	0.0182	0.0086	0.0211	0.0082	0.0203	0.0037	0.0604	0.003
	4.01	0.0173	0.008	0.0202	0.0079	0.0176	0.0027	0.054	0.0019
	5.06	0.0165	0.0074	0.0197	0.0076	0.0155	0.0022	0.0484	0.0015
	6.46	0.0158	0.0071	0.019	0.0075	0.0136	0.0014	0.0435	0.0014
	8.21	0.0151	0.0065	0.0184	0.0072	0.0121	0.0009	0.0395	0.0016
	10.4	0.0145	0.006	0.0177	0.0067	0.0109	0.0006	0.0358	0.0018
	13.2	0.014	0.0057	0.0172	0.0068	0.0098	0.0002	0.0328	0.0023
	16.8	0.0135	0.0053	0.0166	0.0063	0.009	0	0.03	0.0027
	21.2	0.013	0.0049	0.0163	0.006	0.0082	0.0002	0.028	0.0029
	26.9	0.0126	0.0046	0.0158	0.0059	0.0076	0.0004	0.0259	0.0031
	34.4	0.0122	0.0044	0.0154	0.0058	0.0071	0.0007	0.024	0.0033
	43.2	0.0119	0.004	0.0152	0.0054	0.0068	0.0007	0.0228	0.0036
	55	0.0116	0.0037	0.0146	0.0052	0.0064	0.0008	0.0214	0.0037
	70	0.0113	0.0034	0.0144	0.005	0.0061	0.0009	0.0203	0.0039
	88.6	0.0111	0.0033	0.0141	0.0047	0.0059	0.0009	0.0194	0.0038
