# Supplementary material for: Ceragenin-mediated disruption of Pseudomonas aeruginosa biofilms
Source: PLoS One. 2024 Feb 12;19(2):e0298112. doi: 10.1371/journal.pone.0298112 (PMC10861078; doi:10.1371/journal.pone.0298112)
Supplement: S1 File — (ZIP) [file pone.0298112.s007.zip › Poly CSA.xlsx]

## Sheet: 6B, 6G, supp. 5B, 5G
	Figure 6B and 6G
		PA(-)+SA						PA(-)+CA						PA(+)+SA						PA(+)+CA
	Strain	Storage	SD	Loss	SD	Phase	SD	Storage	SD	Loss	SD	Phase	SD	Storage	SD	Loss	SD	Phase	SD	Storage	SD	Loss	SD	Phase	SD
	0.011	0.1291	0.0258	0.1447	0.0153	48.6756	4.6047	0.1659	0.0257	0.1756	0.0155	46.7879	7.0365	0.156	0.0271	0.1754	0.022	48.4998	6.5967	0.2097	0.0628	0.3068	0.0338	56.4015	7.4211
	0.0139	0.1291	0.0258	0.1448	0.0149	48.698	4.6752	0.1675	0.0281	0.1757	0.0151	46.6013	7.3835	0.1557	0.0269	0.1759	0.0217	48.6379	6.6363	0.2072	0.0623	0.305	0.035	56.5494	7.4861
	0.018	0.1292	0.0258	0.1453	0.0148	48.7601	4.7621	0.1672	0.0295	0.1763	0.0149	46.7693	7.6058	0.1554	0.0267	0.1765	0.0214	48.7775	6.6761	0.2048	0.0618	0.303	0.0363	56.6652	7.5509
	0.0221	0.1292	0.0257	0.1458	0.0146	48.8724	4.7866	0.1665	0.0304	0.1767	0.0148	46.9845	7.7724	0.1551	0.0266	0.177	0.0212	48.915	6.7296	0.2025	0.0612	0.3011	0.0375	56.7774	7.5867
	0.0278	0.1295	0.0257	0.1461	0.014	48.8644	4.8659	0.1658	0.0318	0.1768	0.0143	47.175	7.9955	0.1548	0.0264	0.1775	0.021	49.0511	6.7705	0.1915	0.0622	0.2994	0.0388	58.0763	8.2455
	0.0363	0.1294	0.0255	0.1461	0.0131	48.8798	4.8439	0.1648	0.0338	0.1764	0.0137	47.3422	8.3173	0.1544	0.0262	0.1779	0.0208	49.188	6.8153	0.1874	0.0618	0.2975	0.0401	58.4706	8.3482
	0.0451	0.1295	0.0253	0.1458	0.0121	48.805	4.8053	0.1638	0.0355	0.1762	0.0128	47.5722	8.5653	0.154	0.026	0.1784	0.0207	49.3293	6.866	0.1838	0.0612	0.2958	0.0414	58.8072	8.4282
	0.0559	0.1296	0.0251	0.1452	0.0112	48.6699	4.7517	0.1625	0.0371	0.1759	0.0117	47.8212	8.7679	0.1535	0.0257	0.1789	0.0206	49.4799	6.9114	0.1791	0.0605	0.294	0.0427	59.2786	8.5555
	0.072	0.1297	0.025	0.1441	0.0103	48.4582	4.6789	0.1606	0.0385	0.175	0.011	48.0761	9.0176	0.153	0.0255	0.1792	0.0205	49.627	6.9594	0.176	0.0595	0.2921	0.0439	59.5313	8.5846
	0.0907	0.1299	0.025	0.1428	0.0096	48.1764	4.5898	0.1582	0.0384	0.1738	0.0104	48.3403	9.0167	0.1523	0.0252	0.1796	0.0204	49.7916	6.9972	0.1715	0.0588	0.2902	0.0452	59.9812	8.7321
	0.118	0.1298	0.025	0.1412	0.0093	47.8815	4.4868	0.1565	0.0394	0.1725	0.0099	48.4852	9.2298	0.1517	0.0249	0.1799	0.0204	49.9556	7.0477	0.1686	0.0573	0.2883	0.0465	60.2044	8.6802
	0.167	0.1297	0.0251	0.1394	0.0094	47.527	4.3532	0.1491	0.0388	0.1711	0.0097	49.6245	9.2451	0.1506	0.0246	0.1801	0.0204	50.1615	7.1122	0.1657	0.056	0.2862	0.0478	60.4042	8.6589
	0.188	0.1295	0.0253	0.1373	0.0096	47.1495	4.2678	0.1466	0.0384	0.1695	0.0096	49.8281	9.1823	0.1502	0.0245	0.1802	0.0204	50.2539	7.1962	0.1604	0.0551	0.284	0.049	60.9333	8.8632
	0.232	0.1295	0.0258	0.135	0.0096	46.7109	4.2954	0.1434	0.0377	0.1676	0.0094	50.1415	8.9548	0.1494	0.0243	0.1803	0.0206	50.4044	7.2949	0.1589	0.0548	0.2818	0.0501	60.9627	8.9485
	0.291	0.1291	0.0262	0.1324	0.0092	46.2663	4.4052	0.14	0.0382	0.1655	0.0087	50.5207	8.9888	0.1486	0.0243	0.1802	0.0208	50.5281	7.4121	0.1573	0.0543	0.2794	0.0513	60.9792	9.0391
	0.381	0.1287	0.0267	0.1293	0.0085	45.7366	4.5927	0.1375	0.0396	0.1632	0.0076	50.7358	9.126	0.1478	0.0243	0.18	0.021	50.6384	7.5545	0.1556	0.0539	0.2768	0.0524	60.9921	9.177
	0.454	0.1282	0.0274	0.126	0.008	45.1598	4.7891	0.135	0.0417	0.1608	0.0064	50.9785	9.3623	0.1473	0.0243	0.1796	0.0214	50.6454	7.7106	0.1539	0.0535	0.2741	0.0535	60.9926	9.3008
	0.592	0.1276	0.0281	0.1226	0.0084	44.5676	4.8746	0.1287	0.0437	0.1584	0.0058	52.057	9.9172	0.1468	0.0243	0.1789	0.0219	50.6213	7.894	0.1522	0.0529	0.271	0.0545	60.9484	9.4296
	0.773	0.1269	0.029	0.1196	0.0099	44.0471	4.7609	0.12	0.0413	0.1563	0.0064	53.5314	10.1248	0.146	0.0242	0.1779	0.0225	50.5914	8.0935	0.1502	0.0523	0.2676	0.0555	60.9091	9.6167
	0.951	0.1214	0.0283	0.1176	0.0126	44.7526	3.9726	0.1068	0.0337	0.155	0.0085	56.0484	9.6346	0.1453	0.0241	0.1765	0.0234	50.4864	8.3236	0.1482	0.0517	0.2637	0.0563	60.8343	9.8219
	1.2	0.1164	0.0281	0.1161	0.0152	45.5309	3.3473	0.0915	0.0258	0.1537	0.011	59.4029	8.8564	0.1443	0.024	0.1747	0.0246	50.3379	8.6174	0.1459	0.0511	0.2594	0.057	60.7577	10.0992
	1.56	0.1117	0.0279	0.1151	0.0172	46.4534	2.9929	0.0774	0.0198	0.1528	0.0131	62.9875	7.7349	0.143	0.0238	0.1722	0.026	50.1444	8.9575	0.1432	0.0504	0.2544	0.0576	60.6656	10.4548
	1.93	0.1067	0.0276	0.1147	0.0182	47.6407	2.9234	0.0707	0.0173	0.1524	0.0141	64.9091	6.9251	0.1415	0.0234	0.1692	0.0279	49.8664	9.3417	0.1402	0.0497	0.2489	0.058	60.5494	10.8669
	2.43	0.1023	0.027	0.1152	0.0186	48.9803	3.0287	0.0661	0.0162	0.1535	0.0141	66.4775	6.5317	0.1397	0.023	0.1656	0.0301	49.534	9.7854	0.1371	0.049	0.2426	0.0583	60.3721	11.3286
	3.16	0.0979	0.0263	0.1169	0.0191	50.6337	3.1668	0.0622	0.0145	0.1555	0.0145	67.9193	6.0548	0.1365	0.0222	0.1616	0.0328	49.3583	10.2852	0.1338	0.0481	0.2357	0.0582	60.1511	11.8232
	4.45	0.0927	0.0262	0.1188	0.0188	52.6622	3.374	0.0569	0.013	0.157	0.0145	69.7932	5.5499	0.1283	0.0207	0.1576	0.0353	50.177	10.6729	0.1301	0.047	0.2286	0.0577	59.994	12.282
	5.08	0.089	0.0261	0.1212	0.0186	54.4026	3.6095	0.0545	0.0124	0.1584	0.0149	70.7299	5.3191	0.1234	0.0201	0.1541	0.0375	50.4902	11.1176	0.1258	0.0452	0.2217	0.0568	59.9483	12.5517
	6.55	0.0847	0.0273	0.1235	0.0182	56.4222	4.3011	0.0531	0.0144	0.1595	0.0149	71.3321	5.8616	0.1118	0.0191	0.1511	0.0394	52.4482	11.4099	0.1211	0.043	0.2152	0.0558	60.0272	12.6891
	7.86	0.081	0.0289	0.1252	0.0176	58.1782	5.344	0.052	0.0151	0.161	0.0145	71.862	5.9969	0.1027	0.0189	0.1496	0.0416	54.2428	11.8713	0.1161	0.0402	0.2101	0.0539	60.3581	12.5847
	11	0.078	0.0302	0.1274	0.0174	59.7832	6.3476	0.0501	0.0156	0.1623	0.0148	72.663	6.0486	0.0853	0.0194	0.15	0.0448	58.6848	12.5321	0.1109	0.0373	0.2069	0.0513	61.0017	12.3226
	12.7	0.0758	0.0311	0.1282	0.0153	60.7934	7.4485	0.0486	0.0149	0.1625	0.0131	73.2015	5.7351	0.0779	0.0197	0.154	0.0446	61.5811	11.8442	0.1057	0.0343	0.2028	0.0471	61.6294	11.9726
	17.7	0.074	0.0319	0.1279	0.012	61.4324	8.6215	0.0452	0.0156	0.1616	0.0103	74.2932	5.7497	0.0637	0.0206	0.157	0.0447	66.3253	11.4968	0.1005	0.0312	0.1985	0.0445	62.2301	11.6946
	20.2	0.0721	0.0328	0.1262	0.008	61.7798	10.0078	0.0458	0.0161	0.1597	0.0067	74.0033	5.7361	0.0591	0.0203	0.159	0.0454	68.1622	10.7978	0.0955	0.0282	0.1938	0.0429	62.7469	11.4773
	25.4	0.0703	0.0337	0.1232	0.0038	61.8226	11.5034	0.0449	0.0176	0.1579	0.0025	74.2492	6.0338	0.0516	0.0191	0.1569	0.0487	70.134	10.8309	0.0905	0.0253	0.1889	0.0418	63.2792	11.1882
	33.1	0.0684	0.0346	0.1188	0.0005	61.5489	13.0437	0.0426	0.0188	0.154	0.0016	74.7753	6.2584	0.0444	0.0171	0.1545	0.0507	72.2242	10.3284	0.0851	0.0231	0.1837	0.0408	63.9446	10.9579
	40.9	0.0666	0.0351	0.114	0.0038	61.0665	14.2987	0.041	0.0187	0.1497	0.0038	74.9912	6.1267	0.0397	0.0153	0.1512	0.0513	73.5493	9.741	0.0796	0.0211	0.1782	0.0399	64.6963	10.6063
	51.7	0.0652	0.0348	0.108	0.0071	60.0765	15.1975	0.0404	0.0186	0.1444	0.0055	74.7774	6.0144	0.0351	0.0138	0.1487	0.0523	75.1006	8.8683	0.074	0.0196	0.1736	0.039	65.6376	10.2845
	67.3	0.0641	0.0335	0.1012	0.0105	58.7102	15.6476	0.0372	0.0196	0.1394	0.0062	75.5651	6.5706	0.0302	0.0122	0.1469	0.0536	76.985	7.524	0.0688	0.0182	0.17	0.0381	66.7068	9.8758
	84.2	0.0619	0.031	0.0995	0.0084	59.2673	13.9358	0.0325	0.021	0.134	0.0066	77.0114	7.55	0.0282	0.0096	0.1457	0.0556	77.6626	6.2143	0.0639	0.017	0.1675	0.0374	67.902	9.4145
	Supp. Materials Figure 5B
	0.1	0.0157	0.0046	0.1367	0.0127	83.3271	2.402	0.0283	0.004	0.1827	0.0222	81.1619	0.7979	0.036	0.0016	0.1357	0.0401	73.4062	6.4365	0.044	0.0008	0.1713	0.0395	75.0166	2.6715
	0.147	0.0313	0.0104	0.1273	0.0034	76.1801	4.6519	0.0377	0.0052	0.1823	0.0257	78.1652	1.9098	0.0487	0.0045	0.138	0.0382	69.2013	5.74	0.059	0.0104	0.1777	0.0321	71.2547	4.0432
	0.215	0.047	0.0171	0.117	0.012	68.1617	7.6096	0.059	0.0082	0.1907	0.0278	72.7619	0.7855	0.0613	0.007	0.1373	0.0345	65.0878	3.8118	0.0723	0.0138	0.1807	0.031	67.6676	6.0328
	0.316	0.0607	0.0231	0.1367	0.0141	66.4492	7.3879	0.0827	0.009	0.1737	0.0163	64.525	2.0447	0.0707	0.0083	0.1377	0.0396	61.5384	5.1654	0.084	0.0212	0.1873	0.0297	65.708	6.098
	0.464	0.0643	0.0201	0.1357	0.0119	64.91	6.4542	0.1073	0.0111	0.186	0.0016	60.0679	2.7369	0.077	0.0079	0.1467	0.0215	62.1323	1.4824	0.1097	0.031	0.1923	0.0267	60.3728	8.2647
	0.681	0.0727	0.0187	0.144	0.0235	63.0664	6.1108	0.1197	0.0139	0.2	0.0163	59.0481	3.7112	0.0977	0.0042	0.158	0.0224	57.8595	4.6886	0.1473	0.0411	0.2317	0.03	57.719	8.7978
	1	0.1097	0.0196	0.154	0.0149	54.7832	4.3986	0.164	0.0094	0.199	0.0179	50.3914	3.5154	0.1543	0.0084	0.203	0.0014	52.7867	1.3805	0.2067	0.0471	0.2793	0.0313	53.8108	6.2676
	1.47	0.1663	0.0352	0.1587	0.0042	44.2922	6.3125	0.2117	0.0098	0.2153	0.0168	45.4322	3.4868	0.301	0.0184	0.295	0.0552	44.0163	4.3681	0.397	0.0642	0.3793	0.0373	43.943	5.013
	2.15	0.2177	0.0851	0.21	0.0351	45.7806	8.5714	0.3353	0.03	0.248	0.0119	36.5747	1.2315	0.548	0.0241	0.4287	0.1573	36.6712	8.5146	0.7163	0.0791	0.5613	0.0462	38.2244	3.8214
	3.16	0.3547	0.1686	0.2747	0.066	41.0389	10.6282	0.6033	0.0549	0.2757	0.0289	24.5334	0.7257	1.034	0.0581	0.6833	0.3081	31.8019	9.6558	1.346	0.0642	0.9197	0.0746	34.319	2.1152
	4.64	0.6967	0.3713	0.4787	0.1304	39.2521	12.6083	1.1633	0.0505	0.443	0.0224	20.8535	0.8427	1.9667	0.1247	1.2	0.6377	29.3506	11.0681	2.5333	0.0943	1.6	0.1414	32.2274	1.9307
	6.81	1.2773	0.6885	1.0273	0.6433	38.8967	6.722	2.1337	0.1416	0.6183	0.0488	16.152	0.4194	3.7333	0.2494	2.0667	1.2257	26.8323	11.8338	4.9	0.1633	2.8333	0.2625	29.971	1.5104
	10	2.3187	1.3376	1.2783	0.4337	33.9487	10.9454	4.1273	0.286	1.0063	0.103	13.7124	1.1183	7	0.4546	3.8	2.2627	26.4038	11.7748	9.3	0.3559	5.2667	0.5907	29.4245	1.7531
	Supp. Materials Figure 5G
	Shear rate	PA(-)+SA	SD	PA(-)+CA	SD	PA(+)+SA	SD	PA(+)+CA	SD
	0.112	0.1214	0.0103	0.1234	0.0137	0.199	0.0317	0.1817	0.0553
	0.141	0.1181	0.0121	0.1259	0.0065	0.1842	0.0357	0.173	0.0625
	0.18	0.1102	0.0119	0.1217	0.0098	0.177	0.0374	0.1609	0.0553
	0.227	0.0999	0.0154	0.1198	0.0161	0.168	0.0321	0.1396	0.0508
	0.292	0.0949	0.0107	0.106	0.0119	0.1648	0.0335	0.1406	0.0404
	0.369	0.0991	0.0168	0.1125	0.0226	0.1523	0.0301	0.1313	0.044
	0.468	0.0837	0.0112	0.1072	0.0141	0.1443	0.0358	0.1165	0.0191
	0.593	0.0906	0.0093	0.1035	0.0118	0.1332	0.0329	0.1142	0.0196
	0.757	0.086	0.0139	0.0944	0.0136	0.127	0.0301	0.1117	0.0378
	0.957	0.0752	0.0056	0.0919	0.0101	0.124	0.0223	0.1077	0.0351
	1.21	0.0882	0.0113	0.0861	0.0113	0.1127	0.0155	0.0881	0.0163
	1.55	0.0795	0.0174	0.0918	0.003	0.1017	0.0156	0.0955	0.0127
	1.95	0.0763	0.0149	0.0797	0.003	0.1001	0.0102	0.104	0.0271
	2.48	0.0765	0.0026	0.0695	0.0053	0.101	0.0106	0.0959	0.0248
	3.16	0.0702	0.0129	0.0763	0.0029	0.0933	0.0132	0.0942	0.0038
	4.01	0.0642	0.009	0.0736	0.0075	0.0921	0.0094	0.0849	0.008
	5.06	0.0799	0.0067	0.0712	0.0091	0.0865	0.003	0.0914	0.0029
	6.46	0.0674	0.0147	0.0708	0.012	0.0841	0.0095	0.0927	0.0226
	8.21	0.065	0.0042	0.064	0.0128	0.0855	0.0072	0.0866	0.0226
	10.4	0.0693	0.0084	0.0625	0.0113	0.0788	0.001	0.0961	0.014
	13.2	0.0704	0.0063	0.0613	0.017	0.0857	0.0048	0.0903	0.0214
	16.8	0.0716	0.0126	0.0669	0.0136	0.0774	0.0065	0.0922	0.0156
	21.2	0.0596	0.0064	0.051	0.0131	0.0753	0.0051	0.1003	0.0164
	26.9	0.0725	0.0042	0.0551	0.0134	0.0792	0.005	0.0887	0.021
	34.4	0.0689	0.0126	0.0561	0.019	0.0745	0.011	0.0883	0.0208
	43.2	0.0703	0.0096	0.0522	0.0166	0.0721	0.0046	0.0795	0.0164
	55	0.07	0.0126	0.06	0.0099	0.0778	0.0095	0.093	0.0141
	70	0.0681	0.0132	0.0513	0.0171	0.0766	0.012	0.079	0.0162
	88.6	0.0663	0.0164	0.0575	0.0108	0.0767	0.0058	0.0926	0.0139
