# Supplementary material for: Ceragenin-mediated disruption of Pseudomonas aeruginosa biofilms
Source: PLoS One. 2024 Feb 12;19(2):e0298112. doi: 10.1371/journal.pone.0298112 (PMC10861078; doi:10.1371/journal.pone.0298112)
Supplement: S1 File — (ZIP) [file pone.0298112.s007.zip › Poly DNAse.xlsx]

## Sheet: 6C, 6H, supp. 5C, 5H
	Figure 6C and 6H
		PA(-)+SA						PA(-)+CA						PA(+)+SA						PA(+)+CA
	Strain	Storage	SD	Loss	SD	Phase	SD	Storage	SD	Loss	SD	Phase	SD	Storage	SD	Loss	SD	Phase	SD	Storage	SD	Loss	SD	Phase	SD
	0.011	0.1348	0.0258	0.1447	0.0153	48.6756	4.6047	0.1919	0.0232	0.1774	0.0157	42.8664	4.9345	0.1051	0.0166	0.1618	0.0179	56.9937	4.7305	0.2164	0.0235	0.2075	0.0205	43.8321	0.7743
	0.0139	0.1291	0.0258	0.1448	0.0149	48.698	4.6752	0.1917	0.0233	0.1775	0.0153	42.9261	4.9838	0.1051	0.0167	0.1626	0.0173	57.1388	4.7114	0.2238	0.0219	0.2075	0.02	42.8498	0.1212
	0.018	0.1292	0.0258	0.1453	0.0148	48.7601	4.7621	0.1915	0.0236	0.178	0.0151	43.0491	5.0986	0.105	0.0167	0.1635	0.0165	57.3227	4.6745	0.2168	0.026	0.2069	0.0197	43.7513	1.1088
	0.0221	0.1292	0.0257	0.1458	0.0146	48.8724	4.7866	0.1912	0.0239	0.1784	0.0149	43.1603	5.2095	0.1049	0.0168	0.1644	0.0159	57.5029	4.6421	0.2208	0.0213	0.2071	0.0192	43.1718	0.5238
	0.0278	0.1295	0.0257	0.1461	0.014	48.8644	4.8659	0.1909	0.0244	0.1785	0.0145	43.2457	5.3069	0.1047	0.0166	0.1654	0.0151	57.7225	4.5189	0.2158	0.0238	0.2071	0.0192	43.8873	1.1754
	0.0363	0.1294	0.0255	0.1461	0.0131	48.8798	4.8439	0.1902	0.0251	0.1781	0.0139	43.2983	5.4542	0.1044	0.0164	0.1666	0.0143	57.9859	4.3507	0.209	0.0252	0.207	0.0193	44.8208	1.8833
	0.0451	0.1295	0.0253	0.1458	0.0121	48.805	4.8053	0.1896	0.0259	0.1779	0.0129	43.3947	5.5728	0.1041	0.0162	0.1678	0.0134	58.2614	4.1718	0.2043	0.0289	0.2079	0.0192	45.6887	2.7354
	0.0559	0.1296	0.0251	0.1452	0.0112	48.6699	4.7517	0.1887	0.0267	0.1776	0.0118	43.5163	5.6862	0.1038	0.016	0.1692	0.0126	58.5498	3.9848	0.2088	0.0207	0.2072	0.0194	44.8053	1.8125
	0.072	0.1297	0.025	0.1441	0.0103	48.4582	4.6789	0.1871	0.028	0.1767	0.0111	43.6395	5.9306	0.1035	0.0158	0.1708	0.0117	58.8982	3.7013	0.1962	0.0281	0.2042	0.0198	46.3249	3.0577
	0.0907	0.1299	0.025	0.1428	0.0096	48.1764	4.5898	0.1852	0.0291	0.1755	0.0105	43.787	6.1742	0.1032	0.0157	0.1726	0.011	59.2481	3.4321	0.1938	0.0244	0.2006	0.0204	46.0843	2.6132
	0.118	0.1298	0.025	0.1412	0.0093	47.8815	4.4868	0.182	0.0298	0.1742	0.0101	44.1015	6.4367	0.1028	0.0155	0.1748	0.0107	59.6881	3.0352	0.191	0.0205	0.1963	0.021	45.7974	2.1613
	0.167	0.1297	0.0251	0.1394	0.0094	47.527	4.3532	0.1754	0.028	0.1728	0.0098	44.8955	6.3683	0.1023	0.0155	0.178	0.0117	60.2586	2.4982	0.178	0.0274	0.1923	0.0216	47.3842	3.4346
	0.188	0.1295	0.0253	0.1373	0.0096	47.1495	4.2678	0.172	0.0259	0.1712	0.0097	45.1415	6.0606	0.102	0.0153	0.1793	0.0119	60.52	2.2958	0.1805	0.0188	0.1869	0.0223	45.9653	1.9203
	0.232	0.1295	0.0258	0.135	0.0096	46.7109	4.2954	0.1676	0.0236	0.1693	0.0094	45.5179	5.6698	0.1017	0.0154	0.1816	0.0132	60.9121	2.0095	0.1762	0.0204	0.181	0.0231	45.7437	1.4941
	0.291	0.1291	0.0262	0.1324	0.0092	46.2663	4.4052	0.1633	0.024	0.1672	0.0087	45.9297	5.6597	0.1012	0.0153	0.1836	0.0148	61.3086	1.6974	0.173	0.0187	0.1752	0.0238	45.2778	0.9725
	0.381	0.1287	0.0267	0.1293	0.0085	45.7366	4.5927	0.1592	0.0247	0.1648	0.0076	46.2814	5.6266	0.1007	0.0154	0.1851	0.0161	61.6093	1.5202	0.1625	0.023	0.169	0.0245	46.1225	1.2768
	0.454	0.1282	0.0274	0.126	0.008	45.1598	4.7891	0.1552	0.026	0.1624	0.0065	46.6334	5.71	0.1003	0.0152	0.1846	0.015	61.6387	1.6378	0.162	0.022	0.1625	0.0251	45.0174	0.5518
	0.592	0.1276	0.0281	0.1226	0.0084	44.5676	4.8746	0.1483	0.029	0.16	0.0059	47.6328	6.2946	0.0999	0.0151	0.184	0.0141	61.6657	1.7748	0.1553	0.0233	0.1586	0.0254	45.5601	0.3195
	0.773	0.1269	0.029	0.1196	0.0099	44.0471	4.7609	0.1417	0.0312	0.1579	0.0064	48.633	7.056	0.0994	0.015	0.1849	0.0158	61.8799	1.6787	0.144	0.0247	0.1529	0.0256	46.7393	1.0755
	0.951	0.1214	0.0283	0.1176	0.0126	44.7526	3.9726	0.1346	0.0335	0.1565	0.0086	49.9321	8.1536	0.0987	0.0145	0.1864	0.0189	62.2079	1.5214	0.1365	0.0252	0.1484	0.0256	47.4443	1.601
	1.2	0.1164	0.0281	0.1161	0.0152	45.5309	3.3473	0.1269	0.036	0.1553	0.0111	51.4311	9.4772	0.0977	0.0138	0.1886	0.0237	62.6529	1.5362	0.1256	0.0267	0.1427	0.0256	48.8307	2.7614
	1.56	0.1117	0.0279	0.1151	0.0172	46.4534	2.9929	0.1185	0.0368	0.1543	0.0132	53.1456	10.3708	0.0964	0.013	0.1915	0.0303	63.1586	1.955	0.1151	0.03	0.137	0.0253	50.4166	4.5148
	1.93	0.1067	0.0276	0.1147	0.0182	47.6407	2.9234	0.1142	0.0349	0.1539	0.0143	53.9441	10.2861	0.095	0.012	0.1935	0.0363	63.569	2.6137	0.1172	0.0267	0.1325	0.0248	48.7401	2.7606
	2.43	0.1023	0.027	0.1152	0.0186	48.9803	3.0287	0.1089	0.0324	0.1551	0.0142	55.3068	9.731	0.0934	0.0111	0.1953	0.0431	63.9242	3.4149	0.1137	0.0273	0.1274	0.0242	48.5077	2.8568
	3.16	0.0979	0.0263	0.1169	0.0191	50.6337	3.1668	0.103	0.0293	0.1571	0.0147	56.9908	9.028	0.0914	0.0102	0.1973	0.0503	64.3493	4.1956	0.1084	0.0278	0.1226	0.0233	48.8845	3.5767
	4.45	0.0927	0.0262	0.1188	0.0188	52.6622	3.374	0.0954	0.0251	0.1586	0.0146	59.0683	8.0138	0.0879	0.0103	0.1997	0.0584	65.1953	4.6529	0.105	0.0267	0.1186	0.0225	48.8438	3.6661
	5.08	0.089	0.0261	0.1212	0.0186	54.4026	3.6095	0.0927	0.0231	0.16	0.015	59.9385	7.5501	0.0855	0.0101	0.1999	0.0628	65.6172	5.0623	0.1009	0.0272	0.1143	0.0218	48.9934	4.1656
	6.55	0.0847	0.0273	0.1235	0.0182	56.4222	4.3011	0.0895	0.019	0.1611	0.0151	60.8589	6.7627	0.081	0.0116	0.202	0.0692	66.7943	4.9507	0.1011	0.0237	0.1111	0.0212	47.917	2.7912
	7.86	0.081	0.0289	0.1252	0.0176	58.1782	5.344	0.0864	0.0166	0.1626	0.0146	61.8744	6.1379	0.0773	0.013	0.2044	0.0735	67.9084	4.8316	0.095	0.0245	0.1081	0.0209	49.0332	3.9753
	11	0.078	0.0302	0.1274	0.0174	59.7832	6.3476	0.0828	0.0129	0.1639	0.0149	63.0045	5.3211	0.0706	0.0165	0.2092	0.078	70.2479	4.2164	0.0936	0.0211	0.1075	0.0209	49.102	3.4496
	12.7	0.0758	0.0311	0.1282	0.0153	60.7934	7.4485	0.0803	0.0118	0.1641	0.0132	63.7631	4.8136	0.0672	0.0179	0.2118	0.0789	71.3945	4.2233	0.093	0.0192	0.1068	0.0208	48.981	3.1237
	17.7	0.074	0.0319	0.1279	0.012	61.4324	8.6215	0.0771	0.0103	0.1632	0.0104	64.5944	4.1799	0.0608	0.0216	0.2137	0.0804	73.3834	4.5458	0.0866	0.0183	0.1053	0.0206	50.6201	4.4691
	20.2	0.0721	0.0328	0.1262	0.008	61.7798	10.0078	0.0768	0.0102	0.1613	0.0067	64.5177	3.7937	0.0586	0.0221	0.2149	0.0825	73.9533	4.8152	0.0874	0.0154	0.1039	0.0201	49.8069	3.7462
	25.4	0.0703	0.0337	0.1232	0.0038	61.8226	11.5034	0.0753	0.0103	0.1595	0.0026	64.7571	3.3465	0.0557	0.0229	0.2156	0.0847	74.7388	4.9244	0.0842	0.0138	0.1015	0.0197	50.1364	3.944
	33.1	0.0684	0.0346	0.1188	0.0005	61.5489	13.0437	0.0733	0.01	0.1556	0.0016	64.8745	2.8658	0.0532	0.0236	0.2157	0.0869	75.408	4.9596	0.08	0.0132	0.0998	0.0194	51.0808	4.7552
	40.9	0.0666	0.0351	0.114	0.0038	61.0665	14.2987	0.0706	0.0107	0.1512	0.0038	65.1129	2.8854	0.0516	0.0234	0.215	0.0889	75.7655	4.8889	0.0781	0.0104	0.098	0.0191	51.0944	4.7123
	51.7	0.0652	0.0348	0.108	0.0071	60.0765	15.1975	0.0678	0.0104	0.1458	0.0056	65.2207	2.5993	0.0503	0.0231	0.215	0.0906	76.1201	4.6838	0.0729	0.0137	0.098	0.0189	53.1926	6.6275
	67.3	0.0641	0.0335	0.1012	0.0105	58.7102	15.6476	0.0624	0.0108	0.1408	0.0062	66.2641	2.6515	0.0489	0.0229	0.2156	0.0918	76.557	4.5589	0.0747	0.0075	0.0974	0.019	52.0468	5.6402
	84.2	0.0619	0.0309571	0.099544	0.00841868	59.2673	13.9358	0.0556	0.0128665	0.1353	0.00669179	67.9307	3.55062	0.0485333	0.0227169	0.217033	0.0926461	76.6625	4.80402	0.0700133	0.0114648	0.0967	0.01922	53.7529	6.84048
	Supp. 5C
		PA(-)+SA						PA(-)+CA						PA(+)+SA						PA(+)+CA
	Frequency	Storage	SD	Loss	SD	Phase	SD	Storage	SD	Loss	SD	Phase	SD	Storage	SD	Loss	SD	Phase	SD	Storage	SD	Loss	SD	Phase	SD
	0.1	0.033	0.0131	0.1163	0.0291	72.6685	8.0622	0.0683	0.0045	0.1813	0.0148	69.192	2.5943	0.0423	0.0086	0.1327	0.0144	71.9598	4.7424	0.0477	0.0025	0.1527	0.054	70.7521	6.166
	0.147	0.0447	0.0103	0.1257	0.0186	69.8466	6.1949	0.08	0.008	0.17	0.0092	64.7128	3.3111	0.0507	0.0117	0.133	0.0149	68.7272	6.1668	0.06	0.0042	0.1523	0.0505	66.6304	7.0113
	0.215	0.0523	0.0062	0.117	0.0264	64.9536	5.8484	0.1043	0.0207	0.1803	0.0135	60.0047	6.2546	0.0623	0.0129	0.134	0.0142	64.7219	6.5505	0.0743	0.0068	0.15	0.0527	61.2332	9.1466
	0.316	0.062	0.0094	0.131	0.0201	64.4479	3.6165	0.117	0.0216	0.173	0.0193	55.765	7.5932	0.0677	0.0125	0.1283	0.004	62.2731	5.0822	0.0933	0.0052	0.1567	0.0485	57.3975	8.5111
	0.464	0.0713	0.0083	0.13	0.0196	60.9258	4.1169	0.126	0.0206	0.191	0.0375	55.8035	8.7776	0.0813	0.013	0.134	0.012	58.593	6.2247	0.107	0.0045	0.164	0.0498	55.2359	8.1738
	0.681	0.0837	0.011	0.1303	0.0218	56.9565	4.4811	0.145	0.0198	0.1923	0.0303	52.609	7.6266	0.093	0.0086	0.1477	0.0073	57.7848	3.2713	0.1703	0.0236	0.179	0.0445	45.8767	4.737
	1	0.0963	0.0082	0.1477	0.0119	56.8146	3.033	0.1817	0.0139	0.196	0.0261	46.9492	5.3069	0.1153	0.0189	0.1597	0.0116	54.3109	5.071	0.22	0.0208	0.2147	0.0282	44.1886	1.4715
	1.47	0.1583	0.0347	0.1477	0.0097	43.6915	8.4735	0.2653	0.0056	0.228	0.0286	40.5015	4.176	0.1977	0.0207	0.21	0.0116	46.8338	4.0965	0.396	0.044	0.2917	0.0236	36.4818	1.8121
	2.15	0.2237	0.0703	0.1933	0.0298	42.2532	9.5908	0.4233	0.056	0.263	0.0323	32.2014	6.4305	0.3513	0.0311	0.2737	0.0144	38.0519	3.9763	0.7353	0.0873	0.438	0.013	31.0417	3.0588
	3.16	0.3597	0.1602	0.2573	0.0515	39.4587	14.0938	0.7613	0.1037	0.2893	0.0136	21.2269	3.7536	0.6523	0.0506	0.4257	0.0227	33.2482	3.3079	1.383	0.1669	0.7137	0.0658	27.6103	4.4318
	4.64	0.6667	0.3399	0.4	0.0816	36.48	14.0219	1.3783	0.1028	0.4367	0.0887	17.7624	4.5208	1.2333	0.0943	0.7	0	29.6909	1.966	2.6533	0.307	1.3323	0.1538	26.9861	4.971
	6.81	1.2	0.5888	0.6333	0.2055	31.5879	9.5829	2.6747	0.3022	0.5933	0.0491	12.699	2.0726	2.3667	0.1886	1.2333	0.0943	27.6611	3.2727	5.0293	0.5971	2.271	0.3714	24.6336	5.5481
	10	2.2	1.2028	0.9667	0.2055	30.0416	13.7378	5.163	0.5969	1.0017	0.0947	11.2427	2.4571	4.3667	0.2867	2.3	0.1414	27.8832	2.8587	9.3133	1.145	4.1713	0.6558	24.4812	5.4525
	Supp. 5H
	Shear rate	PA(-)+SA	SD	PA(-)+CA	SD	PA(+)+SA	SD	PA(+)+CA	SD
	0.112	0.0857	0.0052	0.1161	0.0132	0.1114	0.0141	0.1182	0.0073
	0.141	0.0774	0.0094	0.114	0.0166	0.1031	0.017	0.1033	0.0079
	0.18	0.0664	0.0083	0.11	0.012	0.0915	0.016	0.098	0.0098
	0.227	0.0594	0.0052	0.1123	0.0039	0.0899	0.0109	0.0885	0.0074
	0.292	0.0557	0.0114	0.0994	0.0068	0.0814	0.0101	0.0888	0.0073
	0.369	0.0563	0.0067	0.1075	0.0118	0.0795	0.0106	0.0897	0.0067
	0.468	0.0434	0.0072	0.1023	0.0052	0.0715	0.0107	0.0701	0.0109
	0.593	0.0461	0.0094	0.0939	0.0071	0.0576	0.0074	0.0721	0.0096
	0.757	0.0442	0.008	0.0854	0.0063	0.0615	0.0157	0.0694	0.0074
	0.957	0.0408	0.0116	0.0849	0.0101	0.0582	0.0113	0.069	0.0055
	1.21	0.0348	0.0043	0.0794	0.0094	0.0527	0.0047	0.0593	0.0118
	1.55	0.0371	0.0098	0.0785	0.0143	0.0582	0.0101	0.0575	0.0098
	1.95	0.0357	0.0074	0.0681	0.0128	0.0575	0.0081	0.0657	0.0086
	2.48	0.0374	0.0056	0.0596	0.0135	0.0451	0.0089	0.059	0.0083
	3.16	0.0284	0.0033	0.061	0.0123	0.0477	0.0145	0.0616	0.0158
	4.01	0.0285	0.0065	0.0551	0.0123	0.0398	0.0069	0.0527	0.0124
	5.06	0.0248	0.006	0.0544	0.0177	0.0441	0.0051	0.0499	0.01
	6.46	0.0252	0.0076	0.0531	0.0174	0.0433	0.0036	0.0555	0.0049
	8.21	0.0256	0.0078	0.0508	0.0179	0.0399	0.0058	0.0549	0.0085
	10.4	0.0292	0.0017	0.0428	0.0168	0.0432	0.0065	0.0564	0.0058
	13.2	0.0298	0.0044	0.0469	0.0269	0.0387	0.0065	0.0621	0.0104
	16.8	0.0255	0.008	0.0526	0.0219	0.0396	0.0132	0.0637	0.0115
	21.2	0.0262	0.0086	0.0408	0.0155	0.0393	0.0018	0.0608	0.0083
	26.9	0.025	0.0036	0.0409	0.0184	0.0403	0.01	0.0531	0.0051
	34.4	0.0318	0.0046	0.0443	0.0229	0.0441	0.0105	0.0569	0.0078
	43.2	0.0296	0.0054	0.0344	0.0187	0.0411	0.0087	0.0514	0.0098
	55	0.0285	0.0054	0.0425	0.0133	0.0437	0.005	0.0526	0.0051
	70	0.0263	0.0029	0.04	0.0212	0.0368	0.0131	0.061	0.0137
	88.6	0.0253	0.0034	0.042	0.0161	0.0367	0.0098	0.0563	0.0105
