# Supplementary material for: Ceragenin-mediated disruption of Pseudomonas aeruginosa biofilms
Source: PLoS One. 2024 Feb 12;19(2):e0298112. doi: 10.1371/journal.pone.0298112 (PMC10861078; doi:10.1371/journal.pone.0298112)
Supplement: S1 File — (ZIP) [file pone.0298112.s007.zip › Poly pASP.xlsx]

## Sheet: 6G, 6I supp. 5D, 5I
	Figure 6D, 6I
		PA(-)+SA						PA(-)+CA						PA(+)+SA						PA(+)+CA
	Strain	Storage	SD	Loss	SD	Phase	SD	Storage	SD	Loss	SD	Phase	SD	Storage	SD	Loss	SD	Phase	SD	Storage	SD	Loss	SD	Phase	SD
	0.011	0.4737	0.0626	0.1617	0.0155	18.9822	1.542	0.2454	0.0494	0.2207	0.0741	41.2065	14.646	0.4993	0.0622	0.1995	0.0308	21.8362	2.4677	0.377	0.0307	0.21	0.0534	28.751	4.9805
	0.0139	0.4848	0.0538	0.1657	0.0182	18.9217	1.3871	0.2478	0.0457	0.221	0.0742	40.8952	14.1918	0.4984	0.0624	0.1995	0.0308	21.8703	2.467	0.3722	0.0304	0.2085	0.0533	28.8764	5.0257
	0.018	0.493	0.0466	0.169	0.0202	18.9274	1.4119	0.2474	0.0421	0.2218	0.0746	40.9155	13.7479	0.4982	0.0626	0.1995	0.0308	21.8821	2.469	0.3679	0.0301	0.2068	0.0531	28.965	5.054
	0.0221	0.4982	0.0415	0.1714	0.0215	18.9552	1.4845	0.2512	0.043	0.2223	0.0748	40.6339	13.9502	0.4984	0.0628	0.1994	0.0308	21.8666	2.4814	0.364	0.0298	0.2053	0.053	29.037	5.0834
	0.0278	0.5003	0.0387	0.1728	0.0221	19.0162	1.5378	0.2516	0.0435	0.2222	0.0748	40.6137	14.0317	0.4976	0.063	0.1994	0.0308	21.8995	2.4802	0.3389	0.0276	0.2037	0.0528	30.6136	5.5621
	0.0363	0.4959	0.0356	0.1731	0.0222	19.2002	1.546	0.2495	0.0437	0.2214	0.0744	40.7487	14.0566	0.4967	0.0632	0.1993	0.0308	21.926	2.4788	0.3322	0.0275	0.2021	0.0526	30.9079	5.6007
	0.0451	0.4846	0.032	0.1729	0.021	19.5892	1.4805	0.2417	0.0416	0.2212	0.0742	41.4286	13.6745	0.4967	0.0634	0.1991	0.0308	21.9087	2.4832	0.3266	0.0273	0.2004	0.0524	31.119	5.6262
	0.0559	0.4674	0.0283	0.1719	0.0192	20.1454	1.3548	0.2453	0.0465	0.2205	0.0738	41.1619	14.428	0.4923	0.0635	0.199	0.0308	22.073	2.4477	0.3183	0.0268	0.1988	0.0523	31.5555	5.7272
	0.072	0.4439	0.0237	0.1697	0.0171	20.8786	1.1876	0.2344	0.0432	0.2189	0.073	41.9956	13.7984	0.493	0.0637	0.1989	0.0308	22.0387	2.4637	0.3138	0.0266	0.1971	0.052	31.6903	5.7328
	0.0907	0.4158	0.0188	0.1667	0.0147	21.8134	0.9921	0.2316	0.0443	0.2168	0.072	42.1046	13.9602	0.4869	0.0638	0.1986	0.0308	22.2563	2.4019	0.3052	0.0258	0.1954	0.0518	32.1739	5.8663
	0.118	0.3837	0.0139	0.1632	0.0121	23.0088	0.8068	0.2321	0.0468	0.2144	0.0709	41.9078	14.4903	0.4883	0.064	0.1984	0.0307	22.1742	2.4304	0.3013	0.0256	0.1937	0.0516	32.2714	5.8557
	0.167	0.3491	0.0097	0.1591	0.0094	24.4861	0.7708	0.2173	0.0425	0.2115	0.0697	43.0791	13.5082	0.4895	0.0643	0.198	0.0307	22.0942	2.4498	0.2975	0.0253	0.1919	0.0514	32.3495	5.8519
	0.188	0.3161	0.0081	0.1548	0.0071	26.0938	0.9326	0.2099	0.0431	0.2089	0.0686	43.6497	13.2045	0.4792	0.0645	0.1975	0.0307	22.4603	2.3502	0.2868	0.0243	0.19	0.0511	33.0324	6.0539
	0.232	0.2858	0.0079	0.1503	0.0053	27.7461	1.1402	0.2053	0.0433	0.2057	0.0674	43.8702	13.4541	0.4816	0.0646	0.1971	0.0307	22.321	2.3888	0.285	0.0243	0.1882	0.0508	32.9418	6.0419
	0.291	0.2582	0.0078	0.1459	0.0043	29.4834	1.3697	0.1999	0.0434	0.202	0.0659	44.142	13.7881	0.4838	0.0649	0.1964	0.0306	22.1647	2.4128	0.283	0.0243	0.1862	0.0505	32.8472	6.0355
	0.381	0.2343	0.007	0.1414	0.0043	31.1376	1.522	0.1877	0.0417	0.1976	0.0643	45.1968	13.4546	0.4849	0.0651	0.1955	0.0306	22.0268	2.428	0.2804	0.0242	0.1841	0.0502	32.7884	6.0484
	0.454	0.2138	0.006	0.1371	0.0051	32.6853	1.683	0.1791	0.0415	0.1934	0.0627	45.9027	13.5996	0.4862	0.0653	0.1945	0.0306	21.8761	2.4442	0.2779	0.024	0.182	0.0498	32.709	6.0598
	0.592	0.196	0.0051	0.1328	0.006	34.1248	1.8827	0.1609	0.0386	0.1883	0.0608	48.0021	12.4986	0.4878	0.0656	0.1932	0.0305	21.6846	2.4616	0.2756	0.0239	0.1796	0.0494	32.5788	6.0554
	0.773	0.1807	0.0047	0.1283	0.0065	35.3841	2.068	0.1463	0.0335	0.1828	0.0589	49.6804	12.0559	0.488	0.0658	0.1914	0.0304	21.4951	2.4616	0.2726	0.0237	0.1769	0.0489	32.4749	6.0767
	0.951	0.1677	0.0049	0.124	0.0065	36.4736	2.2358	0.1359	0.0283	0.1785	0.0576	50.8646	12.2956	0.4879	0.066	0.1894	0.0303	21.2916	2.4687	0.2693	0.0234	0.1741	0.0483	32.3594	6.0996
	1.2	0.1565	0.0054	0.12	0.0063	37.4908	2.3765	0.1249	0.022	0.1741	0.0565	52.2445	12.5769	0.4863	0.0661	0.1868	0.0301	21.0856	2.453	0.2654	0.0231	0.171	0.0476	32.2782	6.1391
	1.56	0.1466	0.0062	0.1169	0.0064	38.5857	2.6222	0.1159	0.0189	0.1722	0.0562	53.7901	12.5551	0.4826	0.066	0.1835	0.03	20.8906	2.4128	0.2603	0.0226	0.1675	0.0467	32.2537	6.2083
	1.93	0.1378	0.0067	0.1152	0.0072	39.8856	3.0384	0.1077	0.0165	0.1727	0.0568	55.6278	12.0474	0.4776	0.0659	0.1796	0.0298	20.67	2.3735	0.2546	0.0221	0.1636	0.0458	32.2218	6.2884
	2.43	0.1301	0.0072	0.1152	0.0095	41.5134	3.8045	0.1071	0.0191	0.176	0.0586	56.0901	13.7503	0.4719	0.0656	0.1751	0.0295	20.412	2.3384	0.2487	0.0215	0.1593	0.0447	32.1393	6.3616
	3.16	0.1225	0.0075	0.1158	0.012	43.3038	4.5531	0.0957	0.0128	0.1813	0.061	59.5166	11.1506	0.4648	0.0651	0.17	0.0293	20.1407	2.3036	0.2425	0.0209	0.1547	0.0434	32.0571	6.4406
	4.45	0.1148	0.0078	0.1163	0.0143	45.2063	5.2519	0.0898	0.0105	0.1859	0.0628	61.5044	10.7895	0.4555	0.0641	0.165	0.0291	19.9521	2.2819	0.2352	0.0202	0.15	0.0421	32.0529	6.5312
	5.08	0.1097	0.0064	0.1172	0.0155	46.6716	5.2578	0.086	0.0093	0.1888	0.064	62.8538	10.0405	0.4402	0.0606	0.1606	0.0289	20.0807	2.4552	0.2275	0.0193	0.1454	0.0408	32.1157	6.5965
	6.55	0.1042	0.0054	0.1179	0.0166	48.2195	5.3254	0.0852	0.0099	0.1922	0.0651	63.2574	10.9917	0.4257	0.0577	0.1567	0.0287	20.2547	2.6097	0.2191	0.0184	0.1412	0.0395	32.3137	6.6559
	7.86	0.1008	0.0033	0.1194	0.0178	49.4551	5.0907	0.0862	0.0121	0.1952	0.0663	63.2093	11.7764	0.4121	0.0553	0.1543	0.0286	20.5744	2.7586	0.2105	0.0172	0.138	0.0384	32.7478	6.7056
	11	0.0958	0.0028	0.1197	0.0188	50.8787	5.1397	0.0831	0.0121	0.1981	0.0673	64.2624	11.7031	0.3996	0.0533	0.154	0.0286	21.1202	2.8989	0.2019	0.016	0.1363	0.0375	33.5216	6.7354
	12.7	0.0959	0.0043	0.1215	0.0189	51.3415	4.3953	0.0821	0.0105	0.1983	0.0672	64.6074	11.19	0.3876	0.0515	0.1588	0.0285	22.3373	2.9998	0.193	0.0149	0.1343	0.0362	34.3069	6.7214
	17.7	0.0917	0.0046	0.1217	0.0198	52.6001	4.4082	0.0811	0.0113	0.197	0.0663	64.7064	11.383	0.3762	0.0499	0.1625	0.0283	23.4328	3.0733	0.1842	0.0137	0.132	0.0351	35.0889	6.7282
	20.2	0.0949	0.0105	0.124	0.0185	52.3809	3.8424	0.082	0.0099	0.1938	0.0646	64.2316	11.1828	0.3658	0.0485	0.1653	0.0281	24.3896	3.1332	0.1757	0.0125	0.1293	0.0339	35.8148	6.7304
	25.4	0.0948	0.0131	0.1256	0.0189	52.8573	3.9272	0.0833	0.0103	0.1899	0.0627	63.535	11.374	0.3558	0.0472	0.1621	0.028	24.5664	3.2073	0.1673	0.0114	0.1262	0.0329	36.4651	6.7431
	33.1	0.0913	0.0126	0.1245	0.0179	53.6693	3.9292	0.0792	0.0062	0.1808	0.0588	63.8334	9.9367	0.3414	0.0458	0.1584	0.0279	24.9778	3.4614	0.1578	0.0105	0.1228	0.0319	37.2895	6.7838
	40.9	0.0891	0.0121	0.1229	0.0156	54.0281	3.8815	0.0775	0.0047	0.1708	0.0546	63.1739	9.7642	0.3289	0.0448	0.1539	0.0279	25.1801	3.7145	0.1482	0.0098	0.1188	0.031	38.0861	6.8215
	51.7	0.0808	0.0073	0.1187	0.014	55.5913	3.5972	0.0702	0.0013	0.1585	0.0496	63.946	8.6268	0.3167	0.0437	0.15	0.0279	25.4484	3.9296	0.1382	0.0091	0.1155	0.0303	39.2057	6.8826
	67.3	0.0634	0.0071	0.1108	0.0151	59.8369	5.4621	0.0688	0.0143	0.1448	0.0447	62.1304	12.9165	0.3065	0.043	0.1469	0.028	25.727	4.1494	0.129	0.0086	0.1129	0.0297	40.4708	6.8992
	84.2	0.0437	0.0247	0.1016	0.0173	66.5399	12.5295	0.0529	0.0097	0.1305	0.04	65.6037	10.99	0.2978	0.0425	0.1443	0.0281	25.9823	4.3709	0.1204	0.0082	0.1111	0.0293	41.9275	6.9008
	Supp. Figure 5D
		PA(-)+SA						PA(-)+CA						PA(+)+SA						PA(+)+CA
	Frequency	Storage	SD	Loss	SD	Phase	SD	Storage	SD	Loss	SD	Phase	SD	Storage	SD	Loss	SD	Phase	SD	Storage	SD	Loss	SD	Phase	SD
	0.1	0.0643	0.0443	0.1593	0.0261	69.9699	9.9213	0.037	0.0037	0.2223	0.0779	78.7685	5.3762	0.041	0.0065	0.1177	0.0205	69.936	6.2489	0.041	0.0255	0.089	0.0177	67.6322	8.7668
	0.147	0.068	0.0587	0.1567	0.0097	69.1382	15.6505	0.0553	0.0021	0.206	0.0532	73.9714	4.2611	0.0543	0.0062	0.1053	0.0378	59.471	13.0763	0.047	0.0256	0.1037	0.0275	67.1859	5.7419
	0.215	0.059	0.046	0.1603	0.0066	70.7864	14.2694	0.066	0.0113	0.2283	0.0703	71.693	8.6656	0.0767	0.0132	0.1127	0.0252	54.9233	7.9843	0.072	0.0332	0.1083	0.0283	57.9299	5.0005
	0.316	0.1043	0.0428	0.158	0.0279	57.8541	7.7996	0.069	0.0145	0.2257	0.0642	71.2276	8.0246	0.134	0.0382	0.1017	0.028	37.1647	5.9016	0.0883	0.0316	0.1177	0.0357	53.5338	1.3547
	0.464	0.1367	0.0331	0.176	0.0182	52.702	5.4472	0.087	0.02	0.1963	0.0609	63.6924	11.0974	0.2067	0.0388	0.13	0.0192	32.6069	6.4012	0.1393	0.0397	0.1253	0.0365	42.298	6.4956
	0.681	0.2157	0.0323	0.1597	0.023	36.6634	4.9735	0.137	0.0273	0.2137	0.0517	56.0687	11.513	0.3197	0.0156	0.1473	0.0413	24.5303	6.5885	0.24	0.038	0.1447	0.035	30.7949	2.9497
	1	0.4103	0.0575	0.1703	0.0132	22.8211	2.6414	0.2447	0.0487	0.2213	0.0717	41.4318	14.2481	0.499	0.0548	0.2047	0.0309	22.332	2.5272	0.415	0.0242	0.2093	0.0564	26.4421	5.9624
	1.47	0.6737	0.0955	0.2023	0.0342	17.148	4.6083	0.4097	0.0954	0.2313	0.0596	30.7439	12.5706	0.845	0.1351	0.301	0.0586	19.8328	3.5363	0.7477	0.0652	0.306	0.0981	22.0725	6.6232
	2.15	1.2477	0.2427	0.246	0.0232	11.6992	3.1942	0.7487	0.1829	0.234	0.0677	19.1044	9.6828	1.43	0.3476	0.4443	0.0804	18.1935	5.0663	1.3433	0.1299	0.4577	0.1343	18.9254	6.0118
	3.16	2.3477	0.5369	0.3057	0.0366	8.0181	2.7933	1.415	0.3705	0.226	0.0539	10.3867	5.5011	2.5387	0.695	0.719	0.1402	16.871	4.9007	2.466	0.2313	0.762	0.2272	17.3279	5.7946
	4.64	4.5	1.0614	0.4333	0.0471	5.9685	2.1107	2.6667	0.7717	0.27	0.0356	6.6964	3.2657	4.4667	1.2552	1.228	0.2673	16.3673	4.676	4.5667	0.4643	1.3333	0.4028	16.5374	5.8981
	6.81	8.6	2.1229	0.7333	0.1886	5.5066	2.8225	5.1667	1.4197	0.3733	0.1062	4.8653	2.8671	7.8667	2.4567	2.0667	0.3859	16.1551	5.4278	8.3667	0.8179	2.3667	0.7409	15.9959	5.7322
	10	16.4667	4.1234	1.3333	0.2625	5.1634	2.3599	9	2.5807	0.4733	0.1159	3.3816	1.6493	14	4.5373	3.6333	0.6342	16.1897	5.8539	15.3667	1.5628	4.3	1.3589	15.8826	5.8771
	Supp. 5I
	Shear rate	PA(-)+SA	SD	PA(-)+CA	SD	PA(+)+SA	SD	PA(+)+CA	SD
	0.112	0.1716	0.0383	0.139	0.0056	0.2586	0.0844	0.2119	0.0425
	0.141	0.1594	0.0361	0.1266	0.003	0.2452	0.0808	0.1976	0.039
	0.18	0.15	0.0325	0.1165	0.0029	0.2326	0.0765	0.1924	0.039
	0.227	0.136	0.0207	0.1096	0.0027	0.2197	0.0727	0.181	0.0357
	0.292	0.1282	0.0186	0.0982	0.0038	0.208	0.0684	0.1774	0.0355
	0.369	0.1223	0.0158	0.0963	0.0029	0.1948	0.0638	0.1664	0.0332
	0.468	0.1102	0.0178	0.0879	0.0025	0.1838	0.0609	0.1588	0.0323
	0.593	0.1031	0.0169	0.0826	0.0011	0.1758	0.0581	0.1518	0.0299
	0.757	0.0959	0.0123	0.0784	0.0012	0.1661	0.0548	0.144	0.028
	0.957	0.0936	0.0066	0.0744	0.003	0.154	0.0509	0.135	0.0262
	1.21	0.085	0.0098	0.0745	0.0018	0.1499	0.0495	0.1334	0.0269
	1.55	0.0818	0.0065	0.0768	0.0005	0.1428	0.047	0.1308	0.0256
	1.95	0.0814	0.0055	0.0716	0.0024	0.1329	0.0435	0.1254	0.0243
	2.48	0.0714	0.0067	0.0689	0.0009	0.1276	0.041	0.1243	0.0246
	3.16	0.0767	0.0061	0.0624	0.0029	0.1192	0.039	0.1153	0.0228
	4.01	0.0715	0.0039	0.0609	0.0005	0.1167	0.0377	0.1117	0.0221
	5.06	0.0715	0.0013	0.0623	0.0009	0.1094	0.0361	0.1076	0.0218
	6.46	0.0688	0.002	0.0608	0.0021	0.1039	0.0334	0.1077	0.0211
	8.21	0.0673	0.0011	0.061	0.0019	0.1041	0.0334	0.0979	0.0195
	10.4	0.0641	0.0037	0.066	0.0001	0.0935	0.0304	0.0973	0.019
	13.2	0.064	0.0069	0.0576	0.0009	0.0889	0.0288	0.0984	0.0192
	16.8	0.068	0.0011	0.0604	0.0011	0.0867	0.028	0.0903	0.0175
	21.2	0.0602	0.0005	0.0592	0.001	0.0844	0.0269	0.0918	0.0183
	26.9	0.0565	0.0021	0.0601	0.0028	0.0811	0.0267	0.0879	0.017
	34.4	0.0629	0.0016	0.0611	0.0018	0.0815	0.0261	0.0847	0.0167
	43.2	0.0614	0.0038	0.062	0.0013	0.0766	0.0242	0.0856	0.0175
	55	0.0629	0.0028	0.0593	0.0019	0.0731	0.0234	0.0854	0.0174
	70	0.0605	0.002	0.0519	0.0018	0.0698	0.0225	0.0764	0.0153
	88.6	0.0612	0.003	0.0551	0.0038	0.0713	0.0221	0.0797	0.016
