# Supplementary material for: Ceragenin-mediated disruption of Pseudomonas aeruginosa biofilms
Source: PLoS One. 2024 Feb 12;19(2):e0298112. doi: 10.1371/journal.pone.0298112 (PMC10861078; doi:10.1371/journal.pone.0298112)
Supplement: S1 File — (ZIP) [file pone.0298112.s007.zip › Poly Pf1.xlsx]

## Sheet: 6E, 6J, supp. 5E, 5J
	Figure 6E, 6J
		PA(-)+SA						PA(-)+CA						PA(+)+SA						PA(+)+CA
	Strain	Storage	SD	Loss	SD	Phase	SD	Storage	SD	Loss	SD	Phase	SD	Storage	SD	Loss	SD	Phase	SD	Storage	SD	Loss	SD	Phase	SD
	0.011	0.5151	0.0835	0.1403	0.0154	15.7662	3.6904	0.3988	0.0454	0.1292	0.0183	17.9835	2.185	0.6308	0.0392	0.1658	0.0099	14.7974	1.5635	0.4572	0.1158	0.183	0.0052	23.0269	5.7763
	0.0139	0.5177	0.0792	0.1441	0.0159	16.0466	3.6264	0.4011	0.0488	0.1299	0.0183	17.9955	2.2368	0.6305	0.0393	0.1658	0.0099	14.806	1.566	0.4562	0.1149	0.1835	0.0042	23.0869	5.5461
	0.018	0.5188	0.0755	0.1475	0.0163	16.3213	3.5864	0.4012	0.0494	0.1311	0.0184	18.1569	2.2447	0.63	0.0394	0.1658	0.0099	14.8167	1.5672	0.4552	0.1139	0.1822	0.0042	22.9709	5.4976
	0.0221	0.5205	0.0715	0.1498	0.0167	16.4752	3.5272	0.4035	0.053	0.1318	0.0185	18.1756	2.3102	0.6295	0.0395	0.1657	0.0099	14.8205	1.5688	0.4543	0.1132	0.181	0.0041	22.8728	5.4591
	0.0278	0.5188	0.0694	0.1512	0.0168	16.6521	3.5182	0.4044	0.0548	0.1322	0.0185	18.1926	2.3343	0.6287	0.0397	0.1657	0.0099	14.8381	1.5715	0.4495	0.1076	0.1785	0.0041	22.7197	5.2813
	0.0363	0.5149	0.0674	0.1514	0.0168	16.7823	3.5101	0.4047	0.0562	0.1318	0.0183	18.1441	2.3517	0.6276	0.04	0.1656	0.0099	14.855	1.5748	0.4475	0.1058	0.1769	0.004	22.6089	5.2129
	0.0451	0.5091	0.0667	0.1512	0.0167	16.9408	3.5281	0.4025	0.0541	0.1322	0.0183	18.2713	2.2977	0.6264	0.0401	0.1655	0.0099	14.8739	1.5767	0.4456	0.1042	0.1754	0.004	22.51	5.1522
	0.0559	0.5034	0.0648	0.1502	0.0165	16.9934	3.502	0.4027	0.0555	0.1322	0.0182	18.2785	2.3067	0.6249	0.0403	0.1654	0.0099	14.8998	1.5796	0.4429	0.1017	0.1737	0.004	22.4049	5.0707
	0.072	0.4936	0.063	0.1478	0.0161	17.0483	3.4893	0.4006	0.0544	0.1311	0.0181	18.2128	2.2739	0.6227	0.0405	0.1652	0.0099	14.9364	1.5827	0.4402	0.0998	0.1721	0.0039	22.3134	5.0046
	0.0907	0.4833	0.0605	0.1446	0.0156	17.0265	3.4457	0.4011	0.057	0.1293	0.0178	17.9773	2.3116	0.6203	0.041	0.165	0.0099	14.9746	1.5895	0.4364	0.0967	0.1701	0.0039	22.2152	4.9043
	0.118	0.4626	0.0624	0.1408	0.0151	17.3539	3.6554	0.3992	0.0573	0.1272	0.0176	17.7921	2.31	0.617	0.0419	0.1648	0.0098	15.0346	1.5999	0.4322	0.0939	0.1681	0.0038	22.1461	4.8255
	0.167	0.4293	0.0655	0.1366	0.0145	18.1827	4.1491	0.3986	0.0618	0.1249	0.0173	17.5512	2.3998	0.6115	0.044	0.1644	0.0099	15.1377	1.6383	0.4254	0.0897	0.1657	0.0038	22.1219	4.7172
	0.188	0.4099	0.0742	0.1321	0.014	18.6041	4.8186	0.3982	0.0634	0.1223	0.0171	17.2418	2.4246	0.6087	0.0441	0.1639	0.0099	15.1634	1.6398	0.4207	0.0858	0.1633	0.0037	22.0098	4.5832
	0.232	0.3854	0.0752	0.1276	0.0135	19.2007	5.3346	0.3963	0.0655	0.1197	0.0167	16.9944	2.4582	0.6036	0.0454	0.1635	0.0099	15.2532	1.6676	0.4152	0.0828	0.1612	0.0037	21.9768	4.5009
	0.291	0.3578	0.0727	0.1234	0.0131	20.0199	5.8239	0.3914	0.0647	0.1171	0.0164	16.8454	2.4324	0.5973	0.0475	0.1629	0.0098	15.361	1.7046	0.4083	0.0793	0.1586	0.0036	21.959	4.4187
	0.381	0.3239	0.0635	0.1196	0.0127	21.224	6.0845	0.3873	0.0685	0.1146	0.016	16.7129	2.5065	0.5885	0.0509	0.162	0.0098	15.5112	1.7811	0.3985	0.0749	0.1554	0.0036	21.9975	4.317
	0.454	0.2984	0.0583	0.1159	0.0124	22.2039	6.3702	0.3625	0.0418	0.1121	0.0156	17.2068	1.9525	0.5813	0.0526	0.1612	0.0097	15.6249	1.8318	0.3909	0.0717	0.1527	0.0035	21.9967	4.2406
	0.592	0.2614	0.0451	0.1125	0.0121	24.0405	6.1166	0.3396	0.025	0.1092	0.0152	17.7748	1.7124	0.5695	0.0567	0.16	0.0097	15.8429	1.9531	0.3782	0.0674	0.1491	0.0034	22.1427	4.1744
	0.773	0.2253	0.0336	0.1089	0.0118	26.2793	5.4256	0.3156	0.0139	0.1056	0.0149	18.414	1.7541	0.5562	0.061	0.1583	0.0096	16.0748	2.1206	0.3637	0.0639	0.1453	0.0034	22.3941	4.1692
	0.951	0.2016	0.0296	0.1053	0.0113	27.9624	5.0682	0.2951	0.0133	0.1018	0.0148	18.9585	2.0248	0.5453	0.0631	0.1564	0.0095	16.2171	2.2559	0.3516	0.0627	0.1422	0.0033	22.6508	4.2439
	1.2	0.198	0.0307	0.1019	0.0109	27.7523	5.8569	0.2727	0.0177	0.0983	0.0147	19.7693	2.3605	0.5374	0.063	0.154	0.0094	16.2246	2.4052	0.3405	0.0673	0.1403	0.0033	23.1553	4.6356
	1.56	0.1839	0.0264	0.0992	0.0105	28.8082	5.8515	0.2475	0.0195	0.0958	0.0147	21.1185	2.5658	0.5297	0.0606	0.151	0.0093	16.1298	2.3887	0.323	0.072	0.1374	0.0032	23.9938	5.1658
	1.93	0.1709	0.0225	0.0978	0.0104	30.1898	5.8875	0.2249	0.0193	0.0959	0.0147	23.0216	2.6357	0.5216	0.0574	0.1474	0.0091	15.9887	2.3378	0.3061	0.0767	0.1343	0.0031	24.8575	5.7335
	2.43	0.1574	0.0183	0.0985	0.0107	32.3266	5.8938	0.2006	0.0169	0.0999	0.015	26.3479	2.2888	0.5119	0.0545	0.1432	0.009	15.8334	2.3142	0.2865	0.083	0.1307	0.0031	26.0519	6.5402
	3.16	0.1433	0.0147	0.0994	0.0112	34.9404	5.7707	0.1746	0.0169	0.1045	0.0154	30.756	1.4002	0.4993	0.0528	0.1386	0.0088	15.7145	2.3201	0.2665	0.0886	0.127	0.003	27.4334	7.4427
	4.45	0.1341	0.0147	0.1	0.0115	36.8894	6.1294	0.1589	0.0173	0.1081	0.0156	34.0996	1.1985	0.4793	0.0549	0.1341	0.0086	15.8604	2.44	0.2531	0.0866	0.1229	0.0029	27.9808	7.6966
	5.08	0.1296	0.0148	0.1009	0.0118	38.0651	6.3868	0.1544	0.0172	0.1103	0.0158	35.4238	1.1772	0.4664	0.0518	0.1302	0.0085	15.8121	2.3944	0.2448	0.0814	0.119	0.0028	27.8829	7.5206
	6.55	0.1231	0.015	0.1015	0.012	39.6702	6.704	0.1458	0.0172	0.1123	0.016	37.5208	1.2263	0.4445	0.0537	0.1268	0.0084	16.1624	2.5013	0.2328	0.0761	0.1151	0.0027	28.2179	7.4865
	7.86	0.1187	0.0147	0.1032	0.0124	41.1365	6.8627	0.1424	0.0172	0.1154	0.0163	38.9216	1.3965	0.4272	0.0523	0.1254	0.008	16.6016	2.4417	0.2249	0.0708	0.112	0.0027	28.2628	7.292
	11	0.1146	0.0158	0.1038	0.0126	42.2896	7.3293	0.1345	0.0176	0.1169	0.0165	40.9317	1.5892	0.3997	0.0576	0.1251	0.0079	17.6989	2.762	0.2126	0.0659	0.1098	0.0027	29.0603	7.3731
	12.7	0.114	0.015	0.1059	0.0127	42.9907	7.1364	0.1319	0.0178	0.1182	0.0164	41.8237	1.8028	0.3846	0.0538	0.1268	0.0083	18.5778	2.9385	0.2069	0.0619	0.1075	0.0027	29.0873	7.1983
	17.7	0.1141	0.0181	0.1063	0.0129	43.1708	7.9707	0.1274	0.0177	0.1181	0.0162	42.8175	1.7567	0.3591	0.0565	0.1283	0.0083	20.0865	3.4293	0.1965	0.0584	0.1051	0.0027	29.7706	7.2998
	20.2	0.1161	0.0176	0.1085	0.0128	43.2256	7.6503	0.1234	0.0183	0.117	0.0158	43.4863	2.5746	0.3451	0.05	0.1289	0.0083	20.867	3.3866	0.1919	0.0556	0.1027	0.0026	29.7145	7.1712
	25.4	0.1167	0.0185	0.1102	0.013	43.5716	7.8428	0.1195	0.0188	0.1171	0.0155	44.4979	2.9368	0.3268	0.0462	0.1263	0.0082	21.5114	3.4249	0.1852	0.0533	0.1001	0.0026	29.9328	7.1932
	33.1	0.1146	0.0201	0.1086	0.0126	43.7395	8.2984	0.1143	0.0191	0.1119	0.0147	44.4974	2.9856	0.3084	0.0432	0.1236	0.0081	22.2113	3.517	0.1763	0.0511	0.0971	0.0025	30.4081	7.3112
	40.9	0.1103	0.0192	0.106	0.012	44.1488	8.1617	0.1089	0.02	0.1044	0.0138	43.9604	3.6881	0.2943	0.0389	0.1206	0.008	22.6176	3.4731	0.1674	0.0494	0.0936	0.0024	30.832	7.4744
	51.7	0.0986	0.0163	0.1008	0.0111	45.8024	7.8111	0.1029	0.0209	0.0947	0.0128	42.9252	4.4159	0.2802	0.035	0.1181	0.0079	23.1515	3.3877	0.156	0.0476	0.0904	0.0024	31.8013	7.7939
	67.3	0.0748	0.0103	0.0921	0.0103	50.8211	6.8953	0.0979	0.0194	0.0848	0.012	41.1549	3.4424	0.2634	0.0328	0.1163	0.0079	24.1348	3.4793	0.1398	0.045	0.0869	0.0024	33.7447	8.3857
	84.2	0.0592	0.0119	0.0824	0.0095	54.2212	8.4275	0.0907	0.0191	0.0749	0.0112	39.8446	3.3134	0.2478	0.0292	0.1151	0.0079	25.2049	3.6024	0.124	0.0448	0.0845	0.0023	36.54	9.5093
	Supp. Figure 5E
		PA(-)+SA						PA(-)+CA						PA(+)+SA						PA(+)+CA
	Frequency	Storage	SD	Loss	SD	Phase	SD	Storage	SD	Loss	SD	Phase	SD	Storage	SD	Loss	SD	Phase	SD	Storage	SD	Loss	SD	Phase	SD
	0.1	0.102	0.0155	0.1397	0.0175	53.7978	4.6566	0.1247	0.0495	0.1297	0.0242	47.5436	15.4514	0.153	0.0444	0.1007	0.0061	34.6732	6.7494	0.1307	0.0224	0.083	0.0028	32.9926	5.0079
	0.147	0.1183	0.0183	0.139	0.0185	49.5708	6.2096	0.1497	0.0262	0.1237	0.0159	39.8233	5.0336	0.216	0.0753	0.11	0.0131	28.9741	7.9281	0.1443	0.0196	0.0907	0.0037	32.3951	2.489
	0.215	0.1593	0.0288	0.1443	0.0324	42.0748	10.3084	0.1737	0.0362	0.1347	0.019	38.4337	7.4532	0.3117	0.0652	0.1147	0.0422	20.2196	7.2642	0.1973	0.0309	0.0947	0.0033	25.9759	2.6426
	0.316	0.1957	0.0164	0.139	0.022	35.3787	6.068	0.1927	0.0421	0.135	0.0201	35.5695	5.0916	0.358	0.0453	0.1243	0.0232	19.4051	4.5601	0.2443	0.0349	0.0947	0.009	21.3933	2.0962
	0.464	0.2547	0.0354	0.156	0.0226	31.9233	7.3028	0.2677	0.0902	0.117	0.0198	25.3028	6.8922	0.4563	0.0644	0.1257	0.0204	15.6774	3.4211	0.3137	0.0474	0.1013	0.0127	17.9718	0.5628
	0.681	0.3737	0.0506	0.1397	0.0126	20.9264	3.9795	0.3817	0.11	0.1273	0.0074	19.7798	5.2233	0.584	0.02	0.1407	0.0153	13.5172	1.0946	0.38	0.0544	0.124	0.007	18.4049	2.7461
	1	0.52	0.093	0.152	0.0266	16.93	4.5651	0.5583	0.1412	0.1297	0.0204	14.3207	5.5252	0.6657	0.0453	0.165	0.0059	13.9604	0.7078	0.4583	0.1141	0.176	0.0082	22.15	5.3634
	1.47	0.8937	0.3035	0.1807	0.0397	13.3036	5.8901	0.94	0.2836	0.1383	0.0134	9.3569	3.6239	1.1117	0.0066	0.2577	0.0392	13.0381	1.9379	0.8193	0.1844	0.2463	0.0095	17.5427	3.9674
	2.15	1.665	0.6063	0.2197	0.0425	8.871	3.8223	1.709	0.4948	0.1387	0.0162	5.2603	2.2469	1.852	0.1729	0.407	0.0898	12.3996	2.3759	1.463	0.2907	0.3733	0.0272	14.8802	3.1095
	3.16	3.1383	1.1976	0.2703	0.0391	6.0127	2.8915	3.224	0.957	0.1357	0.0127	2.7299	1.1454	3.268	0.4267	0.672	0.1738	11.6328	2.4267	2.686	0.5228	0.622	0.0367	13.5526	2.8257
	4.64	6.0843	2.3476	0.408	0.0824	4.7334	2.3402	6.112	1.8669	0.2357	0.0556	2.6115	1.4671	5.7333	0.8179	1.1667	0.3091	11.4954	2.2848	4.921	1.2737	1.1343	0.1084	14.0098	4.2607
	6.81	8.175	2.6773	0.675	0.1339	5.2371	2.1192	11.802	3.4749	0.2943	0.0563	1.6606	0.857	10.0333	1.808	2.0667	0.665	11.6789	2.856	9.131	1.7158	1.9717	0.1292	12.633	2.5495
	10	15.445	5.3101	1.1857	0.2733	4.7448	1.6484	20.1393	4.733	0.3477	0.0368	1.0871	0.42	17.8333	3.4471	3.6667	1.2365	11.6889	3.0168	16.698	3.0729	3.4617	0.2017	12.1353	2.437
	Supp. 5J
	Shear rate	PA(-)+SA	SD	PA(-)+CA	SD	PA(+)+SA	SD	PA(+)+CA	SD
	0.112	0.183	0.0216	0.1346	0.01	0.2713	0.0318	0.1824	0.0364
	0.141	0.1701	0.0202	0.1228	0.0092	0.2616	0.0297	0.1698	0.0341
	0.18	0.1596	0.0183	0.1127	0.0083	0.2521	0.0303	0.1653	0.0332
	0.227	0.142	0.0162	0.1061	0.0079	0.2447	0.0325	0.1552	0.0314
	0.292	0.1335	0.0149	0.0954	0.0072	0.2356	0.0335	0.1522	0.0307
	0.369	0.1267	0.014	0.0933	0.0069	0.2125	0.0256	0.1427	0.0289
	0.468	0.1153	0.0138	0.085	0.0063	0.2078	0.0302	0.1361	0.0275
	0.593	0.1078	0.0116	0.0802	0.0061	0.1976	0.0273	0.1302	0.0262
	0.757	0.0992	0.0107	0.0761	0.0058	0.1887	0.0272	0.1232	0.025
	0.957	0.0953	0.0105	0.0721	0.0055	0.1703	0.0219	0.1155	0.0234
	1.21	0.0878	0.0099	0.0724	0.0055	0.1601	0.019	0.1141	0.0232
	1.55	0.0834	0.0098	0.0747	0.0057	0.1511	0.0154	0.1117	0.0228
	1.95	0.0825	0.0088	0.0699	0.0055	0.146	0.0187	0.1073	0.0216
	2.48	0.0732	0.0084	0.0674	0.0054	0.1328	0.0122	0.1062	0.0216
	3.16	0.0783	0.0091	0.0606	0.0047	0.1243	0.0117	0.0983	0.0201
	4.01	0.0717	0.0086	0.0593	0.0046	0.1232	0.0128	0.0953	0.0193
	5.06	0.0713	0.0079	0.0604	0.0045	0.1213	0.0174	0.0916	0.0188
	6.46	0.0689	0.0075	0.0592	0.0046	0.1203	0.0192	0.092	0.0186
	8.21	0.0668	0.0076	0.0593	0.0045	0.1198	0.0181	0.0832	0.0171
	10.4	0.065	0.0072	0.0642	0.005	0.1129	0.0203	0.0826	0.0171
	13.2	0.066	0.0075	0.0561	0.0044	0.1066	0.0204	0.0839	0.017
	16.8	0.068	0.0075	0.0586	0.0045	0.1028	0.0173	0.0767	0.0157
	21.2	0.0601	0.0069	0.0576	0.0045	0.0993	0.0166	0.0782	0.0159
	26.9	0.0567	0.0062	0.0587	0.0047	0.1023	0.0213	0.0747	0.0153
	34.4	0.063	0.0073	0.0595	0.0046	0.1015	0.0205	0.0718	0.0148
	43.2	0.0612	0.0064	0.0607	0.0049	0.0959	0.0188	0.0725	0.015
	55	0.0633	0.0074	0.0576	0.0045	0.0975	0.0229	0.0724	0.0149
	70	0.061	0.007	0.0501	0.0037	0.096	0.0233	0.0647	0.0134
	88.6	0.0613	0.0065	0.0533	0.0041	0.0926	0.0199	0.0676	0.0139
